# Supplementary material for: Minimum Information about an Uncultivated Virus Genome (MIUViG)
Source: Nat Biotechnol. 2018 Dec 17;37(1):29–37. doi: 10.1038/nbt.4306 (PMC6871006; doi:10.1038/nbt.4306)
Supplement: Supplementary Table 1 — List of mandatory and optional metadata for UViGs (XLSX 9 kb) [file 41587_2019_BFnbt4306_MOESM36_ESM.xlsx]

## Sheet: Sheet1
Metadata category	Metadata	Requirement	Description	Syntax	Example value	Specificity to UViGs
General genome metadata	source of UViGs	Mandatory	Type of dataset from which the UViG was obtained	[ metagenome (not viral targeted) | viral fraction metagenome (virome) | sequence-targeted metagenome | metatranscriptome (not viral targeted) | viral fraction RNA metagenome (RNA virome) | sequence-targeted RNA metagenome | microbial single amplified genome (SAG) | viral single amplified genome (vSAG) | isolate microbial genome | other ]	viral fraction metagenome (virome)	New and specific to UViGs
	assembly software	Mandatory	Tool(s) used for assembly and/or binning, including version number and parameters	{software};{version};{parameters}	metaSPAdes; 3.11.0; kmer set 21,33,55,77,99,121, default parameters otherwise	Identical MIMAG / MISAG
	viral identification software	Mandatory	Tool(s) used for the identification of UViG as a viral genome, software or protocol name including version number, parameters, and cutoffs used (see Table S2)	{software};{version};{parameters}	VirSorter; 1.0.4; Virome database, category 2	New and specific to UViGs
	predicted genome type	Mandatory	Type of genome predicted for the UViG	[ DNA | dsDNA | ssDNA | RNA | dsRNA | ssRNA | ssRNA (+) | ssRNA (-) | mixed | uncharacterized ]	dsDNA	New and specific to UViGs
	predicted genome structure	Mandatory	Expected structure of the viral genome	[ segmented | non-segmented | undetermined ]	non-segmented	New and specific to UViGs
	detection type	Mandatory	Type of UViG detection	[ independent sequence (UViG) | provirus (UpViG) ]	independent sequence (UViG)	New and specific to UViGs
Genome quality	assembly quality	Mandatory	The assembly quality categories, specific for virus genomes, are based on sets of criteria as follows. Finished: Single, validated, contiguous sequence per replicon without gaps or ambiguities, with extensive manual review and editing to annotate putative gene functions and transcriptional units. High-quality draft genome: One or multiple fragments, totaling ≥ 90% of the expected genome or replic…	[ Finished genome | High-quality draft genome | Genome fragment(s) ]	High-quality draft genome	Comparable to and adapted from MIMAG / MISAG
	number of contigs	Mandatory	Total number of contigs composing the UViG	{number}	1	Identical MIMAG / MISAG
	completeness score	Conditional (required for finished genomes and high-quality draft genomes, optional for other categories)	Estimated completeness of the UViG	{quality};{percentage}	high;92%	Comparable to and adapted from MIMAG / MISAG
	completeness approach	Conditional (required if a completeness estimation is provided)	Approach used to estimate the UViG completeness, including reference genome or group used, and contig feature suggesting a complete genome	{text}	UViG length compared to the average length of reference genomes from the P22virus genus (NCBI RefSeq v83)	Comparable to and adapted from MIMAG / MISAG
Genome annotation	feature prediction	Conditional (required if genome annotation is provided)	Method used to predict UViGs features such as ORFs, integration site, etc.	{software};{version};{parameters}	Prodigal; 2.6.3; default parameters	Comparable to and adapted from MIMAG / MISAG
	reference database(s)	Conditional (required if a viral-specific ORF annotation is provided)	List of database(s) used for ORF annotation, along with version number and reference to website or publication	{database};{version};{reference}	pVOGs; 5; http://dmk-brain.ecn.uiowa.edu/pVOGs/ Grazziotin et al. 2017 doi:10.1093/nar/gkw975	Comparable to and adapted from MIMAG / MISAG
	similarity search method	Conditional (required if a viral reference database is provided)	Tool used to compare ORFs with database, along with version and cutoffs used	{software};{version};{parameters}	HMMER3; 3.1b2; hmmsearch, cutoff of 50 on score	Comparable to and adapted from MIMAG / MISAG
	taxonomic classification	Conditional (required if a taxonomic classification is provided)	Method used for taxonomic classification, along with reference database used, classification rank, and thresholds used to classify new genomes	{text}	e.g. vConTACT vContact2 (references from NCBI RefSeq v83, genus rank classification, default parameters)	Comparable to and adapted from MIMAG / MISAG
	vOTU classification approach	Conditional (required if a vOTU classification is provided)	Cutoffs and approach used when clustering new UViGs in “species-level” vOTUs. Note that results from standard 95% ANI / 85% AF clustering should be provided alongside vOTUS defined from another set of thresholds, even if the latter are the ones primarily used during the analysis.	{ANI cutoff};{AF cutoff};{clustering method}	95% ANI;85% AF; greedy incremental clustering	New and specific to UViGs
	vOTU sequence comparison approach	Conditional (required if a vOTU classification is provided)	Tool and thresholds used to compare sequences when computing "species-level" vOTUs.	{software};{version};{parameters}	blastn; 2.6.0+; e-value cutoff: 0.001	New and specific to UViGs
	vOTU database	Conditional (required if a vOTU classification is provided)	Reference database (i.e. sequences not generated as part of the current study) used to cluster new genomes in "species-level" vOTUs, if any	{database}:{version}	NCBI Viral RefSeq; 83	New and specific to UViGs
	host prediction approach	Conditional (required if a predicted host is provided)	Tool or approach used for host prediction	[ provirus | host sequence similarity | CRISPR spacer match | kmer similarity | co-occurrence | combination | other ]	CRISPR spacer match	New and specific to UViGs
	host prediction estimated accuracy	Conditional (required if a host prediction is provided, except for proviruses)	For each tool or approach used for host prediction, estimated false discovery rates should be included, either computed de novo or from the literature (see Table S4)	{text}	CRISPR spacer match: 0 or 1 mismatches, estimated 8% FDR at the host genus rank (Edwards et al. 2016 doi:10.1093/femsre/fuv048)	New and specific to UViGs
viral SAG metadata	sorting technology	Conditional (required for UViG obained from vSAGs)	Method used to sort/isolate cells or particles of interest	[ flow cytometric cell sorting | microfluidics | lazer-tweezing | optical manipulation | micromanipulation | other ]	flow cytometry cell sorting	Comparable to and adapted from MIMAG / MISAG
	single cell or viral particle lysis approach	Conditional (required for UViG obained from vSAGs)	Method used to free DNA from interior of the cell(s) or particle(s)	[ chemical | enzymatic | physical | combination ]	chemical	Comparable to and adapted from MIMAG / MISAG
	single cell or viral particle lysis kit protocol	Optional	Name of the kit or standard protocol used for cell(s) or particle(s) lysis	{text}	MagMAX™ Viral RNA Isolation Kit	Comparable to and adapted from MIMAG / MISAG
	WGA amplification approach	Conditional (required for UViG obained from vSAGs)	Method used to amplify genomic DNA in preparation for sequencing	[ pcr based | mda based | none ]	mda based	Identical MIMAG / MISAG
	WGA amplification kit	Optional	Kit used to amplify genomic DNA in preparation for sequencing	{text}	REPLI-g Mini Kit	Identical MIMAG / MISAG
viral MAG metadata	size fraction selected	Conditional (required for UViG assembled from metagenomes)	Filtering pore size used in sample preparation	{float}-{float} {unit}	0-0.22 µm	New and specific to UViGs
	virus enrichment approach	Conditional (required for UViG assembled from metagenomes)	List of approaches used to enrich the sample for viruses, if any	[ filtration | ultrafiltration | centrifugation | ultracentrifugation | PEG Precipitation | FeCl Precipitation | CsCl density gradient | DNAse | RNAse | targeted sequence capture | other | none ]	filtration + FeCl Precipitation + ultracentrifugation + DNAse	New and specific to UViGs
	nucleic acid extraction	Conditional (required for UViG assembled from metagenomes)	A link to a literature reference, electronic resource or a standard operating procedure (SOP), that describes the material separation to recover the nucleic acid fraction from a sample	{PMID} | {DOI} | {URL}	10.1111/j.1462-2920.2012.02836.x	Identical MIMAG / MISAG
	WGA amplification approach	Conditional (required for UViG assembled from metagenomes)	Description of the approach used for whole genome amplification, if any	[ pcr based | mda based | none ]	none	Identical MIMAG / MISAG
	binning parameters	Conditional (required if genome bin(s) were defined)	The parameters that have been applied during the extraction of genomes from metagenomic datasets	[ homology search | kmer | coverage | codon usage | combination ]	kmer and coverage	Identical MIMAG / MISAG
	binning software	Conditional (required if genome bin(s) were defined)	Tool(s) used for the extraction of genomes from metagenomic datasets	[ metabat | maxbin | concoct | groupm | esom | metawatt | combination | other ]	metabat	Identical MIMAG / MISAG
	reassembly post binning	Conditional (required if genome bin(s) were defined)	Has an assembly been performed on a genome bin extracted from a metagenomic assembly?	[ yes | no ]	yes	Identical MIMAG / MISAG
	MAG coverage software	Optional	Tool(s) used to determine the genome coverage if coverage is used as a binning parameter in the extraction of genomes from metagenomic datasets	[ bwa | bbmap | bowtie | other]	bowtie	Identical MIMAG / MISAG
