# Supplementary material for: Minimum Information about an Uncultivated Virus Genome (MIUViG)
Source: Nat Biotechnol. 2018 Dec 17;37(1):29–37. doi: 10.1038/nbt.4306 (PMC6871006; doi:10.1038/nbt.4306)
Supplement: Supplementary Table 2 — List of metadata from previous standards relevant for UViGs21 (XLSX 17 kb) [file 41587_2019_BFnbt4306_MOESM37_ESM.xlsx]

## Sheet: Sheet1
Supplementary Table 2 List of metadata from previous standards relevant for UViGs
Item	Label	Definition	Expected Value	Syntax	Example	Occurrence	Section	MISAG	MIMAG	MIUViG
submitted_to_insdc	submitted to insdc	Depending on the study (large-scale e.g. done with next generation sequencing technology, or small-scale) sequences have to be submitted to SRA (Sequence Read Archive), DRA (DDBJ Read Archive) or via the classical Webin/Sequin systems to Genbank, ENA and DDBJ. Although this field is mandatory, it is meant as a self-test field, therefore it is not necessary to include this field in contextual data…	boolean	{boolean}	yes	1	investigation	M	M	M
investigation_type	investigation type	Nucleic Acid Sequence Report is the root element of all MIGS/MIMS compliant reports as standardized by Genomic Standards Consortium. This field is either eukaryote,bacteria,virus,plasmid,organelle, metagenome,mimarks-survey, mimarks-specimen, metatranscriptome, single amplified genome, metagenome-assembled genome, or uncultivated viral genome	eukaryote, bacteria_archaea, plasmid, virus, organelle, metagenome,mimarks-survey, mimarks-specimen, metatranscriptome, single amplified genome, metagenome-assembled genome, or uncultivated viral genomes	[eukaryote|bacteria_archaea|plasmid|virus|organelle|metagenome|metatranscriptome|mimarks-survey|mimarks-specimen|misag|mimag|miuvig]	metagenome	1	investigation	M	M	M
project_name	project name	Name of the project within which the sequencing was organized	'	{text}	Forest soil metagenome	1	investigation	M	M	M
experimental_factor	experimental factor	Experimental factors are essentially the variable aspects of an experiment design which can be used to describe an experiment, or set of experiments, in an increasingly detailed manner. This field accepts ontology terms from Experimental Factor Ontology (EFO) and/or Ontology for Biomedical Investigations (OBI). For a browser of EFO (v 2.95) terms, please see http://purl.bioontology.org/ontology/E…	text or EFO and/or OBI	{termLabel} {[termID]}|{text}	time series design [EFO:EFO_0001779]	1	investigation	C	C	C
lat_lon	geographic location (latitude and longitude)	The geographical origin of the sample as defined by latitude and longitude. The values should be reported in decimal degrees and in WGS84 system	decimal degrees	{float} {float}	50.586825 6.408977	1	environment	M	M	M
depth	geographic location (depth)	Please refer to the definitions of depth in the environmental packages	-	-	''	0	environment	E	E	E
alt_elev	geographic location (altitude/elevation)	Please refer to the definitions of either altitude or elevation in the environmental packages	-	-	"	0	environment	E	E	E
geo_loc_name	geographic location (country and/or sea,region)	The geographical origin of the sample as defined by the country or sea name followed by specific region name. Country or sea names should be chosen from the INSDC country list (http://insdc.org/country.html), or the GAZ ontology (v 1.512) (http://purl.bioontology.org/ontology/GAZ)	country or sea name (INSDC or GAZ);region(GAZ);specific location name	{term};{term};{text}	Germany;North Rhine-Westphalia;Eifel National Park	1	environment	M	M	M
collection_date	collection date	The time of sampling, either as an instance (single point in time) or interval. In case no exact time is available, the date/time can be right truncated i.e. all of these are valid times: 2008-01-23T19:23:10+00:00; 2008-01-23T19:23:10; 2008-01-23; 2008-01; 2008; Except: 2008-01; 2008 all are ISO8601 compliant	date and time	{timestamp}	2018-05-11T10:00:00+01:00	1	environment	M	M	M
env_broad_scale	broad-scale environmental context	In this field, report which major environmental system your sample or specimen came from. The systems identified should have a coarse spatial grain, to provide the general environmental context of where the sampling was done (e.g. were you in the desert or a rainforest?). We recommend using subclasses of ENVO’s biome class: http://purl.obolibrary.org/obo/ENVO_00000428. Format (one term): termLabe…	Add terms that identify the major environment type(s) where your sample was collected. Recommend subclasses of biome [ENVO:00000428]. Multiple terms can be separated by one or more pipes e.g.: mangrove biome [ENVO:01000181]|estuarine biome [ENVO:01000020]	{termLabel} {[termID]}	forest biome [ENVO:01000174]	1	environment	M	M	M
env_local_scale	local environmental context	In this field, report the entity or entities which are in your sample or specimen’s local vicinity and which you believe have significant causal influences on your sample or specimen. Please use terms that are present in ENVO and which are of smaller spatial grain than your entry for env_broad_scale. Format (one term): termLabel [termID]; Format (multiple terms): termLabel [termID]|termLabel [ter…	Add terms that identify environmental entities having causal influences upon the entity at time of sampling, multiple terms can be separated by pipes, e.g.: shoreline [ENVO:00000486]|intertidal zone [ENVO:00000316]	{termLabel} {[termID]}	litter layer [ENVO:01000338	1	environment	M	M	M
env_medium	environmental medium	In this field, report which environmental material or materials (pipe separated) immediately surrounded your sample or specimen prior to sampling, using one or more subclasses of ENVO’s environmental material class: http://purl.obolibrary.org/obo/ENVO_00010483. Format (one term): termLabel [termID]; Format (multiple terms): termLabel [termID]|termLabel [termID]|termLabel [termID]. Example: Annota…	Add terms that identify the material displaced by the entity at time of sampling. Recommend subclasses of environmental material [ENVO:00010483]. Multiple terms can be separated by pipes e.g.: estuarine water [ENVO:01000301]|estuarine mud [ENVO:00002160]	{termLabel} {[termID]}	soil [ENVO:00001998]	1	environment	M	M	M
env_package	environmental package	MIxS extension for reporting of measurements and observations obtained from one or more of the environments where the sample was obtained. All environmental packages listed here are further defined in separate subtables. By giving the name of the environmental package, a selection of fields can be made from the subtables and can be reported	enumeration	[air|built environment|host-associated|human-associated|human-skin|human-oral|human-gut|human-vaginal|hydrocarbon resources-cores|hydrocarbon resources-fluids/swabs|microbial mat/biofilm|misc environment|plant-associated|sediment|soil|wastewater/sludge|water]	soil	1	mixs extension	C	C	C
estimated_size	estimated size	The estimated size of the genome prior to sequencing. Of particular importance in the sequencing of (eukaryotic) genome which could remain in draft form for a long or unspecified period.	number of base pairs	{integer} bp	300000 bp	1	nucleic acid sequence source	-	-	X
ref_biomaterial	reference for biomaterial	Primary publication if isolated before genome publication; otherwise, primary genome report	PMID, DOI or URL	{PMID}|{DOI}|{URL}	doi: 10.1016/j.syapm.2018.01.009	1	nucleic acid sequence source	X	X	X
source_mat_id	source material identifiers	A unique identifier assigned to a material sample (as defined by http://rs.tdwg.org/dwc/terms/materialSampleID, and as opposed to a particular digital record of a material sample) used for extracting nucleic acids, and subsequent sequencing. The identifier can refer either to the original material collected or to any derived sub-samples. The INSDC qualifiers /specimen_voucher, /bio_material, or /…	for cultures of microorganisms: identifiers for two culture collections; for other material a unique arbitrary identifer	{text}	MPI012345	m	nucleic acid sequence source	C	C	C
pathogenicity	known pathogenicity	To what is the entity pathogenic	names of organisms that the entity is pathogenic to	{text}	human, animal, plant, fungi, bacteria	1	nucleic acid sequence source	-	-	X
biotic_relationship	observed biotic relationship	Description of relationship(s) between the subject organism and other organism(s) it is associated with. E.g., parasite on species X; mutualist with species Y. The target organism is the subject of the relationship, and the other organism(s) is the object	enumeration	[free living|parasitism|commensalism|symbiotic|mutualism]	free living	1	nucleic acid sequence source	-	-	X
specific_host	specific host	If there is a host involved, please provide its taxid (or environmental if not actually isolated from the dead or alive host - i.e. a pathogen could be isolated from a swipe of a bench etc) and report whether it is a laboratory or natural host)	host taxid, unknown, environmental	{NCBI taxid}|{text}	9606	1	nucleic acid sequence source	-	-	X
host_spec_range	host specificity or range	The NCBI taxonomy identifier of the specific host if it is known	NCBI taxid	{integer}	9606	1	nucleic acid sequence source	-	-	X
health_disease_stat	health or disease status of specific host at time of collection	Health or disease status of specific host at time of collection.	enumeration	[healthy|diseased|dead|disease-free|undetermined|recovering|resolving|pre-existing condition|pathological|life threatening|congenital]	'	1	nucleic acid sequence source	-	-	X
propagation	propagation	This field is specific to different taxa. For phages: lytic/lysogenic, for plasmids: incompatibility group, for eukaryotes: sexual/asexual (Note: there is the strong opinion to name phage propagation obligately lytic or temperate, therefore we also give this choice.	for virus: lytic, lysogenic, temperate, obligately lytic; for plasmid: incompatibility group; for eukaryote: asexual, sexual	{term}	'	1	nucleic acid sequence source	-	-	X
encoded_traits	encoded traits	Should include key traits like antibiotic resistance or xenobiotic degradation phenotypes for plasmids, converting genes for phage.	for plasmid: antibiotic resistance; for phage: converting genes	{text}	'	1	nucleic acid sequence source	-	-	X
samp_collect_device	sample collection device or method	The method or device employed for collecting the sample	type name	{text}	biopsy, niskin bottle, push core	1	nucleic acid sequence source	C	C	C
samp_mat_process	sample material processing	Any processing applied to the sample during or after retrieving the sample from environment. This field accepts OBI, for a browser of OBI (v 2018-02-12) terms please see http://purl.bioontology.org/ontology/OBI	text or OBI	{text}|{termLabel} {[termID]}	filtering of seawater, storing samples in ethanol	1	nucleic acid sequence source	C	C	C
samp_size	amount or size of sample collected	Amount or size of sample (volume, mass or area) that was collected	measurement value	{float} {unit}	5 liter	1	nucleic acid sequence source	C	C	C
source_uvig	source of UViGs	Type of dataset from which the UViG was obtained	enumeration	[metagenome (not viral targeted)|viral fraction metagenome (virome)|sequence-targeted metagenome|metatranscriptome (not viral targeted)|viral fraction RNA metagenome (RNA virome)|sequence-targeted RNA metagenome|microbial single amplified genome (SAG)|viral single amplified genome (vSAG)|isolate microbial genome|other]	viral fraction metagenome (virome)	1	nucleic acid sequence source	-	-	M
virus_enrich_appr	virus enrichment approach	List of approaches used to enrich the sample for viruses, if any	enumeration	[filtration|ultrafiltration|centrifugation|ultracentrifugation|PEG Precipitation|FeCl Precipitation|CsCl density gradient|DNAse|RNAse|targeted sequence capture|other|none]	filtration + FeCl Precipitation + ultracentrifugation + DNAse	1	nucleic acid sequence source	-	-	M
nucl_acid_ext	nucleic acid extraction	A link to a literature reference, electronic resource or a standard operating procedure (SOP), that describes the material separation to recover the nucleic acid fraction from a sample	PMID, DOI or URL	{PMID}|{DOI}|{URL}	https://mobio.com/media/wysiwyg/pdfs/protocols/12888.pdf	1	sequencing	C	C	C
nucl_acid_amp	nucleic acid amplification	A link to a literature reference, electronic resource or a standard operating procedure (SOP), that describes the enzymatic amplification (PCR, TMA, NASBA) of specific nucleic acids	PMID, DOI or URL	{PMID}|{DOI}|{URL}	https://phylogenomics.me/protocols/16s-pcr-protocol/	1	sequencing	C	C	C
lib_size	library size	Total number of clones in the library prepared for the project	number of clones	{integer}	50	1	sequencing	C	C	C
lib_reads_seqd	library reads sequenced	Total number of clones sequenced from the library	number of reads sequenced	{integer}	20	1	sequencing	C	C	C
lib_layout	library layout	Specify whether to expect single, paired, or other configuration of reads	enumeration	[paired|single|vector|other]	paired	1	sequencing	C	C	C
lib_vector	library vector	Cloning vector type(s) used in construction of libraries	vector	{text}	Bacteriophage P1	1	sequencing	C	C	C
lib_screen	library screening strategy	Specific enrichment or screening methods applied before and/or after creating libraries	screening strategy name	{text}	enriched, screened, normalized	1	sequencing	C	C	C
mid	multiplex identifiers	Molecular barcodes, called Multiplex Identifiers (MIDs), that are used to specifically tag unique samples in a sequencing run. Sequence should be reported in uppercase letters	multiplex identifier sequence	{dna}	GTGAATAT	1	sequencing	C	C	C
adapters	adapters	Adapters provide priming sequences for both amplification and sequencing of the sample-library fragments. Both adapters should be reported; in uppercase letters	adapter A and B sequence	{dna};{dna}	AATGATACGGCGACCACCGAGATCTACACGCT;CAAGCAGAAGACGGCATACGAGAT	1	sequencing	C	C	C
seq_meth	sequencing method	Sequencing method used; e.g. Sanger, pyrosequencing, ABI-solid	enumeration	[MinION|GridION|PromethION|454 GS|454 GS 20|454 GS FLX|454 GS FLX+|454 GS FLX Titanium|454 GS Junior|Illumina Genome Analyzer|Illumina Genome Analyzer II|Illumina Genome Analyzer IIx|Illumina HiSeq 4000|Illumina HiSeq 3000|Illumina HiSeq 2500|Illumina HiSeq 2000|Illumina HiSeq 1500|Illumina HiSeq 1000|Illumina HiScanSQ|Illumina MiSeq|Illumina HiSeq X Five|Illumina HiSeq X Ten|Illumina NextSeq 500…	Illumina HiSeq 1500	1	sequencing	M	M	M
tax_ident	taxonomic identity marker	The phylogenetic marker(s) used to assign an organism name to the SAG or MAG	enumeration	[16S rRNA gene|multi-marker approach|other]	other: rpoB gene	1	sequencing	M	M	X
assembly_qual	assembly quality	The assembly quality category is based on sets of criteria outlined for each assembly quality category. Finished: Single, validated, contiguous sequence per replicon without gaps or ambiguities with a consensus error rate equivalent to Q50 or better. High Quality Draft:Multiple fragments where gaps span repetitive regions. Presence of the 23S, 16S and 5S rRNA genes and at least 18 tRNAs. Medium Q…	enumeration	[Finished genome|High-quality draft genome|Medium-quality draft genome|Low-quality draft genome|Medium-quality genome fragment|Low-quality genome fragment]	High-quality draft genome	1	sequencing	M	M	M
assembly_name	assembly name	Name/version of the assembly provided by the submitter that is used in the genome browsers and in the community	name and version of assembly	{text} {text}	HuRef, JCVI_ISG_i3_1.0	1	sequencing	C	C	C
assembly_software	assembly software	Tool(s) used for assembly, including version number and parameters	name and version of software, parameters used	{software};{version};{parameters}	metaSPAdes;3.11.0;kmer set 21,33,55,77,99,121, default parameters otherwise	m	sequencing	M	M	M
annot	annotation	Tool used for annotation, or for cases where annotation was provided by a community jamboree or model organism database rather than by a specific submitter	name of tool or pipeline used, or annotation source description	{text}	prokka	1	sequencing	X	X	X
number_contig	number of contigs	Total number of contigs in the cleaned/submitted assembly that makes up a given genome, SAG, or MAG	value	{integer}	40	1	sequencing	X	X	X
feat_pred	feature prediction	Method used to predict UViGs features such as ORFs, integration site, etc.	names and versions of software(s), parameters used	{software};{version};{parameters}	Prodigal;2.6.3;default parameters	1	sequencing	-	-	C
ref_db	reference database(s)	List of database(s) used for ORF annotation, along with version number and reference to website or publication	names, versions, and references of databases	{database};{version};{reference}	pVOGs;5;http://dmk-brain.ecn.uiowa.edu/pVOGs/ Grazziotin et al. 2017 doi:10.1093/nar/gkw975	1	sequencing	-	-	C
sim_search_meth	similarity search method	Tool used to compare ORFs with database, along with version and cutoffs used	names and versions of software(s), parameters used	{software};{version};{parameters}	HMMER3;3.1b2;hmmsearch, cutoff of 50 on score	1	sequencing	-	-	C
tax_class	taxonomic classification	Method used for taxonomic classification, along with reference database used, classification rank, and thresholds used to classify new genomes	classification method, database name, and other parameters	{text}	vConTACT vContact2 (references from NCBI RefSeq v83, genus rank classification, default parameters)	1	sequencing	-	-	C
trnas	number of standard tRNAs extracted	The total number of tRNAs identified from the SAG or MAG	value from 0-21	{integer}	18	1	sequencing	X	X	X
trna_ext_software	tRNA extraction software	Tools used for tRNA identification	names and versions of software(s), parameters used	{software};{version};{parameters}	infernal;v2;default parameters	1	sequencing	X	X	X
compl_score	completeness score	Completeness score is typically based on either the fraction of markers found as compared to a database or the percent of a genome found as compared to a closely related reference genome. For MIMAG-MISAG: High Quality Draft: >90%, Medium Quality Draft: >50%, and Low Quality Draft: < 50% should have the indicated completeness scores. For MIUViG: High Quality Draft and finished genomes: >90%	quality;percent completeness	[high|med|low];{percentage}	med;60%	1	sequencing	M	M	X
compl_software	completeness software	Tools used for completion estimate, i.e. checkm, anvi'o, busco	names and versions of software(s) used	{software};{version}	checkm	1	sequencing	M	M	X
compl_appr	completeness approach	The approach used to determine the completeness of a given SAG or MAG, which would typically make use of a set of conserved marker genes or a closely related reference genome. For UViG completeness, include reference genome or group used, and contig feature suggesting a complete genome	enumeration	[marker gene|reference based|other]	other: UViG length compared to the average length of reference genomes from the P22virus genus (NCBI RefSeq v83)	1	sequencing	X	X	X
sort_tech	sorting technology	Method used to sort/isolate cells or particles of interest	enumeration	[flow cytometric cell sorting|microfluidics|lazer-tweezing|optical manipulation|micromanipulation|other]	optical manipulation	1	sequencing	M	-	C
single_cell_lysis_appr	single cell or viral particle lysis approach	Method used to free DNA from interior of the cell(s) or particle(s)	enumeration	[chemical|enzymatic|physical|combination]	enzymatic	1	sequencing	M	-	C
single_cell_lysis_prot	single cell or viral particle lysis kit protocol	Name of the kit or standard protocol used for cell(s) or particle(s) lysis	kit, protocol name	{text}	ambion single cell lysis kit	1	sequencing	X	-	C
wga_amp_appr	WGA amplification approach	Method used to amplify genomic DNA in preparation for sequencing	enumeration	[pcr based|mda based]	mda based	1	sequencing	M	-	C
wga_amp_kit	WGA amplification kit	Kit used to amplify genomic DNA in preparation for sequencing	kit name	{text}	qiagen repli-g	1	sequencing	X	-	C
bin_param	binning parameters	The parameters that have been applied during the extraction of genomes from metagenomic datasets	enumeration	[homology search|kmer|coverage|codon usage|combination]	coverage and kmer	1	sequencing	-	M	C
bin_software	binning software	Tool(s) used for the extraction of genomes from metagenomic datasets	enumeration	[metabat|maxbin|concoct|groupm|esom|metawatt|combination|other]	concoct and maxbin	1	sequencing	-	M	C
reassembly_bin	reassembly post binning	Has an assembly been performed on a genome bin extracted from a metagenomic assembly?	boolean	{boolean}	no	1	sequencing	-	X	X
mag_cov_software	MAG coverage software	Tool(s) used to determine the genome coverage if coverage is used as a binning parameter in the extraction of genomes from metagenomic datasets	enumeration	[bwa|bbmap|bowtie|other]	bbmap	1	sequencing	-	X	X
vir_ident_software	viral identification software	Tool(s) used for the identification of UViG as a viral genome, software or protocol name including version number, parameters, and cutoffs used	software name, version and relevant parameters	{software};{version};{parameters}	VirSorter; 1.0.4; Virome database, category 2	1	sequencing	-	-	M
pred_genome_type	predicted genome type	Type of genome predicted for the UViG	enumeration	[DNA|dsDNA|ssDNA|RNA|dsRNA|ssRNA|ssRNA (+)|ssRNA (-)|mixed|uncharacterized]	dsDNA	1	sequencing	-	-	M
pred_genome_struc	predicted genome structure	Expected structure of the viral genome	enumeration	[ segmented|non-segmented]	non-segmented	1	sequencing	-	-	M
detec_type	detection type	Type of UViG detection	enumeration	[independent sequence (UViG)|provirus (UpViG)]	independent sequence (UViG)	1	sequencing	-	-	M
votu_class_appr	vOTU classification approach	Cutoffs and approach used when clustering new UViGs in “species-level” vOTUs. Note that results from standard 95% ANI / 85% AF clustering should be provided alongside vOTUS defined from another set of thresholds, even if the latter are the ones primarily used during the analysis	cutoffs and method used	{ANI cutoff};{AF cutoff};{clustering method}	95% ANI;85% AF; greedy incremental clustering	1	sequencing	-	-	C
votu_seq_comp_appr	vOTU sequence comparison approach	Tool and thresholds used to compare sequences when computing "species-level" vOTUs	software name, version and relevant parameters	{software};{version};{parameters}	blastn;2.6.0+;e-value cutoff: 0.001	1	sequencing	-	-	C
votu_db	vOTU database	Reference database (i.e. sequences not generated as part of the current study) used to cluster new genomes in "species-level" vOTUs, if any	database and version	{database};{version}	NCBI Viral RefSeq;83	1	sequencing	-	-	C
host_pred_appr	host prediction approach	Tool or approach used for host prediction	enumeration	[ provirus | host sequence similarity | CRISPR spacer match | kmer similarity | co-occurrence | combination | other ]	CRISPR spacer match	1	sequencing	-	-	C
host_pred_est_acc	host prediction estimated accuracy	For each tool or approach used for host prediction, estimated false discovery rates should be included, either computed de novo or from the literature	false discovery rate	{text}	CRISPR spacer match: 0 or 1 mismatches, estimated 8% FDR at the host genus rank (Edwards et al. 2016 doi:10.1093/femsre/fuv048)	1	sequencing	-	-	C
url	relevant electronic resources	Link to relevant protocol, dataset description, etc.	URL	{URL}	http://www.earthmicrobiome.org/	m	sequencing	C	C	C
sop	relevant standard operating procedures	Standard operating procedures used in assembly and/or annotation of genomes, metagenomes or environmental sequences	reference to SOP	{PMID}|{DOI}|{URL}	http://press.igsb.anl.gov/earthmicrobiome/protocols-and-standards/its/	m	sequencing	C	C	C
