# Supplementary material for: Minimum Information about an Uncultivated Virus Genome (MIUViG)
Source: Nat Biotechnol. 2018 Dec 17;37(1):29–37. doi: 10.1038/nbt.4306 (PMC6871006; doi:10.1038/nbt.4306)
Supplement: Supplementary Table 3 — Comparison between UViGs categories and the quality categories proposed for small DNA/RNA virus whole-genome sequencing for epidemiology and surveillance by Ladner et al.22 (XLSX 5 kb) [file 41587_2019_BFnbt4306_MOESM38_ESM.xlsx]

## Sheet: Sheet1
Supplementary Table 3. Comparison between UViGs categories and the quality categories proposed for small DNA/RNA virus whole -genome sequencing by Ladner.
Characteristics	UViGs category	Ladner et al. category
< 50% of expected genome size	Genome fragment(s)	Not considered
> 50% of expected genome size	Genome fragment(s)	Standard draft
> 80% of expected genome size	Genome fragment(s)	High quality
> 90% of expected genome size	High-quality draft genome	Coding Complete
Predicted complete genome	High-quality draft genome	Complete
Complete genome with extensive annotation	Finished genome	Finished
