# Supplementary material for: Minimum Information about an Uncultivated Virus Genome (MIUViG)
Source: Nat Biotechnol. 2018 Dec 17;37(1):29–37. doi: 10.1038/nbt.4306 (PMC6871006; doi:10.1038/nbt.4306)
Supplement: Supplementary Table 4 — List and characteristics of tools used to identify virus sequences in mixed datasets published or updated since 201223–31 (XLSX 6 kb) [file 41587_2019_BFnbt4306_MOESM39_ESM.xlsx]

## Sheet: Sheet1
Supplementary Table 4. Major viral sequence detection tools published or updated since 2012
Type of sequence detected	Software / Tool	Approach summary	Availability	Note
Detection of bacteriophages and archaeaoviruses	PhiSpy (Akhter et al., 2012)	Similarity to known viruses, GC skew, median gene size, consecutive genes coded on the same strand, unique viral 12-mers	Code: https://github.com/linsalrob/PhiSpy	Random forest classifier trained on reference microbial genomes
	PHASTER (Arndt et al., 2016), updated version of PHAST (Zhou et al., 2011)	Similarity to known viruses	Online portal: http://phaster.ca	Prediction of att sites if possible, classification of predictions in confidence categories
	VirSorter (Roux et al., 2014), building on Prophinder (Lima-Mendez et al., 2008)	Similarity to known viruses, fraction of unknown genes, gene size spectrum, and coding strand changes frequency	Code: https://github.com/simroux/VirSorter Tool also available on Kbase (http://kbase.us) and CyVerse through iVirus (http://ivirus.us)	Classification of predictions in confidence categories based on the number of features identified
	VirFinder (Ren et al., 2017)	Nucleotide composition (k-mer frequency)	Code: https://github.com/jessieren/VirFinder	Classification using a Generalized Linear Model trained on reference viral and microbial genomes (NCBI RefSeq)
Detection of eukaryotic viruses	VirusSeeker (Zhao et al., 2017)	Similarity to known viruses	Code: http://pathology.wustl.edu/virusseeker/index.htm	Provides a filtering option based on a reference genome
	SURPI (Naccache et al., 2014)	Similarity to known viruses	Code: https://github.com/chiulab/surpi	Can filter human reads, cloud-compatible
General detection of viral sequences	Nontargeted virus sequence discovery pipeline (Paez-Espino et al., 2017)	Similarity to known and newly described viral marker genes, fraction of unknown genes	Protocol: doi:10.1038/nprot.2017.063	Detailed protocol describing the virus discovery pipeline.
