# Supplementary material for: Minimum Information about an Uncultivated Virus Genome (MIUViG)
Source: Nat Biotechnol. 2018 Dec 17;37(1):29–37. doi: 10.1038/nbt.4306 (PMC6871006; doi:10.1038/nbt.4306)
Supplement: Supplementary Table 5 — Variation in genome length for virus families and genera with two or more genomes, from NCBI RefSeq v83. (XLSX 25 kb) [file 41587_2019_BFnbt4306_MOESM40_ESM.xlsx]

## Sheet: Sheet1
Supplementary Table 5. Variation in genome length for virus families and genera with 2 or more genomes, from NCBI RefSeq
Rank	Taxon	Virus Type	Average Length (kb)	Standard Deviation	Coefficient of Variation (Standard Deviation / Average)	Number of Genomes
family	Adenoviridae	dsDNA	37826.6	12441.5	0.3289	80
genus	Agatevirus	dsDNA	153847	5626.96	0.0366	3
genus	Allexivirus	RNA_RT	8459.14	232.19	0.0274	7
family	Alloherpesviridae	dsDNA	244572	57351.8	0.2345	7
genus	Allolevivirus	RNA_RT	4225	46.81	0.0111	3
genus	Alphabaculovirus	dsDNA	137356	13828	0.1007	45
genus	Alphacarmovirus	RNA_RT	3973.71	95.85	0.0241	7
genus	Alphacoronavirus	RNA_RT	28078.1	627.89	0.0224	20
genus	Alphaendornavirus	RNA_RT	14547.1	1612.18	0.1108	16
family	Alphaflexiviridae	RNA_RT	7046.92	1292.43	0.1834	50
genus	Alphafusellovirus	dsDNA	16026.6	1128.15	0.0704	7
genus	Alphamesonivirus	RNA_RT	20076.8	117.58	0.0059	4
genus	Alphanecrovirus	RNA_RT	3688.67	8.96	0.0024	3
genus	Alphanodavirus	RNA_RT	4455	90.88	0.0204	5
genus	Alphapapillomavirus	dsDNA	7905.36	96.26	0.0122	14
genus	Alphapartitivirus	RNA_RT	3771	64.91	0.0172	6
genus	Alphapleolipovirus	ssDNA	8751	1812.46	0.2071	3
genus	Alphapolyomavirus	dsDNA	5183.62	144.97	0.028	21
genus	Alpharetrovirus	RNA_RT	5416.38	2419.27	0.4467	8
family	Alphatetraviridae	RNA_RT	7465.67	734.34	0.0984	3
genus	Alphatorquevirus	ssDNA	3742.23	122.29	0.0327	22
genus	Alphavirus	RNA_RT	11613.5	185.52	0.016	24
family	Amalgaviridae	RNA_RT	3363	137.39	0.0409	4
genus	Amalgavirus	RNA_RT	3431.67	5.03	0.0015	3
genus	Ambidensovirus	ssDNA	5661.29	384.52	0.0679	14
genus	Amdoparvovirus	ssDNA	4797	133.05	0.0277	3
genus	Ampelovirus	RNA_RT	15443.3	2264.19	0.1466	11
family	Ampullaviridae	dsDNA	24972	3104.44	0.1243	3
genus	Ampullavirus	dsDNA	24972	3104.44	0.1243	3
genus	Andromedavirus	dsDNA	49677	445.31	0.009	7
family	Anelloviridae	ssDNA	3156.22	586.62	0.1859	55
genus	Anulavirus	RNA_RT	8310	146.07	0.0176	3
genus	Aparavirus	RNA_RT	9349	799.43	0.0855	5
genus	Aphthovirus	RNA_RT	7808	296.02	0.0379	3
genus	Apscaviroid	viroids_satellites	330.64	29.07	0.0879	11
genus	Aquabirnavirus	RNA_RT	5680.5	151.06	0.0266	4
genus	Aquareovirus	RNA_RT	23561.2	397.57	0.0169	4
family	Arenaviridae	RNA_RT	10495.5	157.54	0.015	37
family	Arteriviridae	RNA_RT	14826.6	1076.04	0.0726	15
family	Ascoviridae	dsDNA	159146	29137	0.1831	4
genus	Ascovirus	dsDNA	172414	14739	0.0855	3
family	Astroviridae	RNA_RT	6524.51	418.5	0.0641	43
genus	Atadenovirus	dsDNA	35682.6	13659.8	0.3828	7
genus	Aureusvirus	RNA_RT	4404.8	65.3	0.0148	5
genus	Avastrovirus	RNA_RT	7251.75	364.75	0.0503	4
genus	Aviadenovirus	dsDNA	51653.9	17430.8	0.3375	12
genus	Avihepadnavirus	RNA_RT	3034	12.12	0.004	3
genus	Avipoxvirus	dsDNA	285229	62060.2	0.2176	5
family	Avsunviroidae	viroids_satellites	329.5	62.51	0.1897	4
genus	Avulavirus	RNA_RT	15756.9	788.39	0.05	14
genus	B4virus	dsDNA	164233	1865.62	0.0114	6
genus	Bacillarnavirus	RNA_RT	9062	351.18	0.0388	3
family	Baculoviridae	dsDNA	130080	21169.1	0.1627	73
genus	Badnavirus	RNA_RT	7579.29	402.72	0.0531	42
genus	Barnyardvirus	dsDNA	69953	932.47	0.0133	3
genus	Bcep22virus	dsDNA	62849	836.59	0.0133	4
genus	Begomovirus	ssDNA	3715.63	1242.3	0.3343	361
family	Benyviridae	RNA_RT	13829.7	2305.67	0.1667	3
genus	Benyvirus	RNA_RT	13829.7	2305.67	0.1667	3
genus	Betabaculovirus	dsDNA	123436	24958.7	0.2022	22
genus	Betacarmovirus	RNA_RT	4005	64.84	0.0162	4
genus	Betacoronavirus	RNA_RT	30632.4	754.19	0.0246	14
genus	Betaendornavirus	RNA_RT	10234.5	329.41	0.0322	4
genus	Betaentomopoxvirus	dsDNA	266582	34530.6	0.1295	5
family	Betaflexiviridae	RNA_RT	8245.34	689.81	0.0837	85
genus	Betalipothrixvirus	dsDNA	39528.7	1684.53	0.0426	6
genus	Betanecrovirus	RNA_RT	3689.33	63.57	0.0172	3
genus	Betanodavirus	RNA_RT	4532.2	5.22	0.0012	5
genus	Betapapillomavirus	dsDNA	7565.29	126.51	0.0167	7
genus	Betapartitivirus	RNA_RT	4772.93	411.04	0.0861	14
genus	Betapolyomavirus	dsDNA	5135.82	167.41	0.0326	17
genus	Betaretrovirus	RNA_RT	8269.8	957.37	0.1158	10
genus	Betasatellite	viroids_satellites	1355.42	24.77	0.0183	33
genus	Betatorquevirus	ssDNA	2871.42	59.02	0.0206	12
family	Bicaudaviridae	dsDNA	71235.8	6129.87	0.0861	4
family	Birnaviridae	RNA_RT	6009.88	437.59	0.0728	8
genus	Biseptimavirus	dsDNA	43095.7	1607.41	0.0373	3
genus	Bocaparvovirus	ssDNA	5232.62	145.31	0.0278	21
family	Bornaviridae	RNA_RT	9540.5	2315.35	0.2427	14
genus	Bornavirus	RNA_RT	9540.5	2315.35	0.2427	14
genus	Brevidensovirus	ssDNA	3996	193.1	0.0483	4
family	Bromoviridae	RNA_RT	8462.57	423.43	0.05	35
genus	Bromovirus	RNA_RT	8244	190.5	0.0231	6
genus	Bronvirus	dsDNA	72897.3	3374.98	0.0463	3
order	Bunyavirales	RNA_RT	13663.2	4856.51	0.3554	14
family	Bunyaviridae	RNA_RT	13640	3163.36	0.2319	72
genus	Bxz1virus	dsDNA	155164	1339.55	0.0086	17
genus	Bymovirus	RNA_RT	10778.2	581.68	0.054	5
genus	C2virus	dsDNA	22313.1	413.27	0.0185	7
genus	C5virus	dsDNA	32051.2	1556.44	0.0486	6
family	Caliciviridae	RNA_RT	7711.48	465.87	0.0604	33
genus	Capillovirus	RNA_RT	7050.75	731.9	0.1038	4
genus	Capripoxvirus	dsDNA	150109	601.96	0.004	3
genus	Capulavirus	ssDNA	2733	45.21	0.0165	3
genus	Cardiovirus	RNA_RT	8003	131.83	0.0165	4
genus	Carlavirus	RNA_RT	8525.96	232.67	0.0273	45
order	Caudovirales	dsDNA	72995.1	53601.7	0.7343	2002
family	Caulimoviridae	RNA_RT	7779	528.2	0.0679	67
genus	Caulimovirus	RNA_RT	7940	210.58	0.0265	11
genus	Cba181virus	dsDNA	39037.7	227.54	0.0058	3
genus	Cd119virus	dsDNA	48198.2	11040.5	0.2291	4
genus	Che8virus	dsDNA	57252.3	2019.68	0.0353	17
genus	Che9cvirus	dsDNA	50842.3	5419.02	0.1066	3
genus	Cheravirus	RNA_RT	10294.8	351.12	0.0341	4
genus	Chipapillomavirus	dsDNA	7775.67	30.37	0.0039	3
genus	Chivirus	dsDNA	59458.8	203.76	0.0034	6
genus	Chlamydiamicrovirus	ssDNA	4606.2	152.05	0.033	5
genus	Chlorovirus	dsDNA	330070	26673.9	0.0808	6
family	Chrysoviridae	RNA_RT	12764.9	1208.05	0.0946	8
genus	Chrysovirus	RNA_RT	12764.9	1208.05	0.0946	8
family	Circoviridae	ssDNA	2194.58	598.05	0.2725	153
genus	Circovirus	ssDNA	1915.74	240.02	0.1253	27
genus	Cjw1virus	dsDNA	75634.8	645.05	0.0085	6
family	Closteroviridae	RNA_RT	16352	1539.72	0.0942	39
genus	Closterovirus	RNA_RT	16717.2	1216.6	0.0728	10
genus	Cocadviroid	viroids_satellites	260	16.57	0.0637	4
genus	Coleviroid	viroids_satellites	304	42.83	0.1409	6
genus	Comovirus	RNA_RT	9646.11	283.99	0.0294	9
genus	Coopervirus	dsDNA	70492.2	919.39	0.013	8
family	Coronaviridae	RNA_RT	28362.7	2050.83	0.0723	53
genus	Cosavirus	RNA_RT	7274.5	424.39	0.0583	6
genus	Cp220virus	dsDNA	178696	3696.05	0.0207	3
genus	Cp51virus	dsDNA	138484	502.53	0.0036	3
genus	Cp8virus	dsDNA	134050	1141.09	0.0085	4
genus	Cr3virus	dsDNA	148488	3609.41	0.0243	5
genus	Crinivirus	RNA_RT	16607.6	757.78	0.0456	12
genus	Cripavirus	RNA_RT	9387.83	426.13	0.0454	6
genus	Cucumovirus	RNA_RT	8621	176.57	0.0205	4
genus	Curtovirus	ssDNA	3046.33	45.94	0.0151	3
genus	Cyclovirus	ssDNA	1781.67	56.95	0.032	12
genus	Cypovirus	RNA_RT	26131.5	3273.28	0.1253	6
genus	Cyprinivirus	dsDNA	281280	21938	0.078	4
family	Cystoviridae	RNA_RT	13575.8	863.28	0.0636	5
genus	Cytomegalovirus	dsDNA	223838	13143.9	0.0587	8
genus	Cytorhabdovirus	RNA_RT	13337.1	644.8	0.0483	9
genus	D3112virus	dsDNA	36474.1	939.88	0.0258	7
genus	Deltacoronavirus	RNA_RT	25999.6	329.31	0.0127	5
genus	Deltapapillomavirus	dsDNA	7970.29	229.41	0.0288	7
genus	Deltapolyomavirus	dsDNA	4895.25	80.4	0.0164	4
genus	Deltaretrovirus	RNA_RT	8797.88	219.04	0.0249	8
genus	Deltasatellite	viroids_satellites	689.33	38.21	0.0554	3
genus	Dependoparvovirus	ssDNA	4684.07	224.78	0.048	15
genus	Dianthovirus	RNA_RT	5302	51.51	0.0097	3
family	Dicistroviridae	RNA_RT	9297.96	635.93	0.0684	24
genus	Divavirus	RNA_RT	6966.33	30.83	0.0044	3
genus	E125virus	dsDNA	52304	3230.97	0.0618	3
genus	Ebolavirus	RNA_RT	18920	35.4	0.0019	5
genus	Emaravirus	RNA_RT	14994.9	2373.11	0.1583	7
family	Endornaviridae	RNA_RT	14442.3	3441.03	0.2383	29
genus	Endornavirus	RNA_RT	16313.9	5253.22	0.322	8
genus	Enterovirus	RNA_RT	7758	1742.57	0.2246	18
genus	Ephemerovirus	RNA_RT	15181.3	573.83	0.0378	9
genus	Fabavirus	RNA_RT	9561.5	411.84	0.0431	4
genus	Felixo1virus	dsDNA	87446.2	845.69	0.0097	8
genus	Fijivirus	RNA_RT	24760.5	10582.1	0.4274	6
family	Filoviridae	RNA_RT	21678.9	7296.22	0.3366	7
genus	Fishburnevirus	dsDNA	47189.5	312.82	0.0066	4
family	Flaviviridae	RNA_RT	10969	2056.78	0.1875	111
genus	Flavivirus	RNA_RT	10799.3	1415.44	0.1311	68
genus	Foveavirus	RNA_RT	9156.78	403.06	0.044	9
genus	Fri1virus	dsDNA	40063.6	3934.99	0.0982	7
genus	Furovirus	RNA_RT	10551	212.16	0.0201	5
family	Fuselloviridae	dsDNA	16690.3	2814.96	0.1687	10
genus	G7cvirus	dsDNA	71797.1	1046.51	0.0146	7
genus	Gallivirus	RNA_RT	8478	40.15	0.0047	3
genus	Gammabaculovirus	dsDNA	84160.3	2355.21	0.028	3
genus	Gammacarmovirus	RNA_RT	4088	119.73	0.0293	4
genus	Gammacoronavirus	RNA_RT	28983.7	2340.42	0.0807	3
genus	Gammapapillomavirus	dsDNA	7248.17	71.62	0.0099	29
genus	Gammapartitivirus	RNA_RT	3847.83	716.84	0.1863	6
genus	Gammapolyomavirus	dsDNA	5187.25	191.25	0.0369	4
genus	Gammaretrovirus	RNA_RT	7443.82	1452.22	0.1951	17
family	Geminiviridae	ssDNA	3592.6	1201.22	0.3344	416
genus	Gemycircularvirus	ssDNA	2213.33	41	0.0185	3
genus	Gemykibivirus	ssDNA	2108.5	211.76	0.1004	4
family	Genomoviridae	ssDNA	2155.89	141.73	0.0657	9
genus	Gyrovirus	ssDNA	2256.75	156.43	0.0693	8
genus	Habenivirus	ssDNA	8537.33	744.28	0.0872	3
genus	Hantavirus	RNA_RT	11974	180.23	0.0151	9
genus	Henipavirus	RNA_RT	18315.6	149.36	0.0082	5
genus	Hepacivirus	RNA_RT	10010.1	2488.33	0.2486	13
family	Hepadnaviridae	RNA_RT	3191.41	154.86	0.0485	17
genus	Hepandensovirus	ssDNA	6238.67	133.19	0.0213	3
genus	Hepatovirus	RNA_RT	7442.71	276.69	0.0372	7
family	Hepeviridae	RNA_RT	6921.4	302.39	0.0437	5
order	Herpesvirales	dsDNA	169063	46109.5	0.2727	82
family	Herpesviridae	dsDNA	160715	38043.1	0.2367	73
genus	Hk578virus	dsDNA	44326.9	616.54	0.0139	7
genus	Hp1virus	dsDNA	32291.8	1354.7	0.042	5
family	Hypoviridae	RNA_RT	11321	1836.75	0.1622	14
genus	Hypovirus	RNA_RT	11433.4	1897.38	0.166	10
genus	Ichnovirus	dsDNA	259428	27994.1	0.1079	3
family	Iflaviridae	RNA_RT	9996.47	527.37	0.0528	30
genus	Iflavirus	RNA_RT	9859.47	441.13	0.0447	19
genus	Ilarvirus	RNA_RT	8432.95	289.8	0.0344	20
genus	Influenzavirus A	RNA_RT	13444.6	193.44	0.0144	7
family	Inoviridae	ssDNA	7170.28	1297.96	0.181	40
genus	Inovirus	ssDNA	7374.71	1211.12	0.1642	17
genus	Ipomovirus	RNA_RT	9708	658.88	0.0679	6
family	Iridoviridae	dsDNA	160605	43049.6	0.268	21
genus	Iridovirus	dsDNA	205142	8721.84	0.0425	7
genus	Iteradensovirus	ssDNA	5016.57	48.57	0.0097	7
genus	Jerseyvirus	dsDNA	40283.4	6730.82	0.1671	10
genus	Js98virus	dsDNA	170554	1572.31	0.0092	5
genus	Kayvirus	dsDNA	140781	3803.09	0.027	11
genus	Kobuvirus	RNA_RT	8261.6	124.58	0.0151	10
genus	Kp15virus	dsDNA	174977	956.45	0.0055	3
genus	Kp32virus	dsDNA	41017.7	514.54	0.0125	6
genus	Kp34virus	dsDNA	43558.4	666.9	0.0153	7
genus	Kp36virus	dsDNA	49596.8	847.06	0.0171	5
genus	L5virus	dsDNA	51833.7	1341.3	0.0259	33
genus	Lagovirus	RNA_RT	7433.67	10.41	0.0014	3
genus	Lambdapapillomavirus	dsDNA	8309.5	159.46	0.0192	6
genus	Lambdavirus	dsDNA	44234.5	5962.17	0.1348	33
genus	Ledantevirus	RNA_RT	11053.4	125.64	0.0114	5
genus	Leishmaniavirus	RNA_RT	5250.25	43.11	0.0082	4
genus	Lentivirus	RNA_RT	9264.3	566.03	0.0611	10
family	Leviviridae	RNA_RT	3782.58	345.61	0.0914	12
genus	Levivirus	RNA_RT	3662.67	299.7	0.0818	6
order	Ligamenvirales	dsDNA	33368.4	6314.31	0.1892	15
genus	Likavirus	dsDNA	50684.7	687.91	0.0136	6
genus	Limnipivirus	RNA_RT	7893.67	179.92	0.0228	3
family	Lipothrixviridae	dsDNA	36228.5	6919.7	0.191	8
genus	Lit1virus	dsDNA	72423	350.53	0.0048	3
family	Luteoviridae	RNA_RT	5774	213.56	0.037	41
genus	Luteovirus	RNA_RT	5711.38	202.89	0.0355	8
genus	Luz24virus	dsDNA	45618.5	197.76	0.0043	4
genus	Lymphocryptovirus	dsDNA	166345	11120.1	0.0669	4
genus	Lymphocystivirus	dsDNA	165801	55808.2	0.3366	3
genus	Lyssavirus	RNA_RT	11961.1	96.24	0.008	17
genus	Macavirus	dsDNA	136933	5963.9	0.0436	4
genus	Maculavirus	RNA_RT	6824.2	441.91	0.0648	5
genus	Mamastrovirus	RNA_RT	6550.45	250.13	0.0382	22
genus	Mammarenavirus	RNA_RT	10511.9	148.95	0.0142	31
genus	Marafivirus	RNA_RT	6607	257.41	0.039	9
genus	Mardivirus	dsDNA	171332	17510.1	0.1022	6
genus	Mastadenovirus	dsDNA	36164.2	9162.04	0.2533	56
genus	Mastrevirus	ssDNA	2718.66	88.13	0.0324	35
genus	Megrivirus	RNA_RT	9636.2	371	0.0385	5
family	Mesoniviridae	RNA_RT	20060	99.35	0.005	6
family	Microviridae	ssDNA	4986.09	654.64	0.1313	44
genus	Microvirus	ssDNA	5811.5	325.45	0.056	4
family	Mimiviridae	dsDNA	1.04971e+06	256488	0.2443	5
genus	Mitovirus	RNA_RT	2670	313.65	0.1175	30
order	Mononegavirales	RNA_RT	13469.7	3108.8	0.2308	217
genus	Morbillivirus	RNA_RT	15830.9	132.25	0.0084	7
genus	Muromegalovirus	dsDNA	221121	15739.9	0.0712	3
genus	Muvirus	dsDNA	36400.8	1492.84	0.041	5
genus	Mycoreovirus	RNA_RT	24362.3	808.04	0.0332	3
family	Myoviridae	dsDNA	130651	66554.1	0.5094	548
genus	N4virus	dsDNA	72954	4048.97	0.0555	19
genus	Nairovirus	RNA_RT	18497.2	444.07	0.024	6
family	Nanoviridae	ssDNA	7555.13	711.73	0.0942	8
genus	Nanovirus	ssDNA	7926.75	44.62	0.0056	4
family	Narnaviridae	RNA_RT	2688.87	359.93	0.1339	38
genus	Narnavirus	RNA_RT	2711.83	603.62	0.2226	6
genus	Nebovirus	RNA_RT	7463.67	17.62	0.0024	3
genus	Nepovirus	RNA_RT	12375.2	1327.15	0.1072	17
order	Nidovirales	RNA_RT	25074.8	5894.35	0.2351	76
genus	Nit1virus	dsDNA	154783	2404.49	0.0155	3
family	Nodaviridae	RNA_RT	4819.53	738.22	0.1532	15
genus	Nona33virus	dsDNA	62590.3	868.3	0.0139	3
genus	Nonagvirus	dsDNA	59501.2	1918.99	0.0323	4
genus	Norovirus	RNA_RT	7524.5	163.75	0.0218	6
genus	Novirhabdovirus	RNA_RT	11218.2	227.49	0.0203	4
genus	Nucleorhabdovirus	RNA_RT	13026.8	738.7	0.0567	9
family	Nudiviridae	dsDNA	145652	46498.6	0.3192	6
family	Nyamiviridae	RNA_RT	11647.5	205.69	0.0177	4
genus	Nyavirus	RNA_RT	11741	104.93	0.0089	3
genus	Omegavirus	dsDNA	109254	2538.89	0.0232	3
family	Ophioviridae	RNA_RT	8545.67	5754.52	0.6734	3
genus	Ophiovirus	RNA_RT	8545.67	5754.52	0.6734	3
genus	Orbivirus	RNA_RT	18348.9	2985.96	0.1627	18
genus	Orthobunyavirus	RNA_RT	12267.3	360.69	0.0294	11
genus	Orthohepadnavirus	RNA_RT	3269.86	96.79	0.0296	7
family	Orthomyxoviridae	RNA_RT	12774.2	1192.9	0.0934	14
genus	Orthophasmavirus	RNA_RT	10864.7	68.02	0.0063	3
genus	Orthopneumovirus	RNA_RT	15083.3	176.94	0.0117	3
genus	Orthopoxvirus	dsDNA	206984	12999.3	0.0628	10
genus	Orthoreovirus	RNA_RT	23225.6	487.14	0.021	8
genus	Orthotospovirus	RNA_RT	14152.3	4539.25	0.3207	3
genus	Ourmiavirus	RNA_RT	4336.75	956.73	0.2206	4
genus	P100virus	dsDNA	136244	1222.41	0.009	3
genus	P22virus	dsDNA	40876.7	1372.41	0.0336	11
genus	P2virus	dsDNA	33217.6	5501.99	0.1656	25
genus	P68virus	dsDNA	17620.7	637.26	0.0362	7
genus	P70virus	dsDNA	66176.8	1150.33	0.0174	5
genus	Pa6virus	dsDNA	29416.7	206.76	0.007	46
genus	Pagevirus	dsDNA	39914.2	211.85	0.0053	5
genus	Pakpunavirus	dsDNA	92709.2	688.87	0.0074	4
genus	Panicovirus	RNA_RT	4190.75	115.32	0.0275	4
family	Papillomaviridae	dsDNA	7599.88	368.6	0.0485	147
family	Paramyxoviridae	RNA_RT	16162.5	1174.84	0.0727	57
genus	Parapoxvirus	dsDNA	139916	4433.23	0.0317	4
genus	Parechovirus	RNA_RT	7491.67	127.21	0.017	3
family	Partitiviridae	RNA_RT	4182.63	951.05	0.2274	49
family	Parvoviridae	ssDNA	5097.2	540.79	0.1061	97
genus	Pbunavirus	dsDNA	65762.8	907.57	0.0138	5
genus	Pegivirus	RNA_RT	10057.9	755.43	0.0751	8
genus	Pelarspovirus	RNA_RT	3903	40.59	0.0104	5
genus	Pestivirus	RNA_RT	12319.4	519.4	0.0422	11
genus	Pg1virus	dsDNA	68677.4	691.3	0.0101	7
family	Phasmaviridae	RNA_RT	10864.7	68.02	0.0063	3
family	Phenuiviridae	RNA_RT	15487.4	5918.53	0.3822	5
genus	Phi29virus	dsDNA	19680.3	1296.25	0.0659	3
genus	Phic31virus	dsDNA	40216	2176.41	0.0541	4
genus	Phicbkvirus	dsDNA	219881	3052.64	0.0139	5
genus	Phieco32virus	dsDNA	77103.6	501.91	0.0065	7
genus	Phietavirus	dsDNA	43048.9	1017.76	0.0236	33
genus	Phifelvirus	dsDNA	38203.3	1722.84	0.0451	3
genus	Phijl1virus	dsDNA	37563	769.92	0.0205	3
genus	Phikzvirus	dsDNA	302072	19192.2	0.0635	3
genus	Phlebovirus	RNA_RT	11457.9	2051.76	0.1791	23
family	Phycodnaviridae	dsDNA	267277	101035	0.378	24
genus	Phytoreovirus	RNA_RT	25424	506.68	0.0199	3
order	Picornavirales	RNA_RT	9110.8	1645.95	0.1807	246
family	Picornaviridae	RNA_RT	7944.46	964.95	0.1215	117
genus	Pipapillomavirus	dsDNA	7503.5	81.46	0.0109	4
genus	Pipefishvirus	dsDNA	68401.3	582.79	0.0085	3
family	Pleolipoviridae	dsDNA	10775	4583.25	0.4254	3
family	Pleolipoviridae	ssDNA	8943.4	1348.57	0.1508	5
genus	Poacevirus	RNA_RT	9970.33	271.86	0.0273	3
family	Podoviridae	dsDNA	47263.8	17288.7	0.3658	356
genus	Polerovirus	RNA_RT	5806.04	169.55	0.0292	27
family	Polydnaviridae	dsDNA	306235	150941	0.4929	5
family	Polyomaviridae	dsDNA	5262.09	1044.08	0.1984	91
genus	Pomovirus	RNA_RT	11817.8	653.05	0.0553	5
genus	Porartevirus	RNA_RT	15086.7	864.13	0.0573	3
genus	Pospiviroid	viroids_satellites	360.45	7.49	0.0208	11
family	Pospiviroidae	viroids_satellites	326.76	40.24	0.1232	34
genus	Potexvirus	RNA_RT	6707.89	1314.81	0.196	35
family	Potyviridae	RNA_RT	9786.7	433.35	0.0443	139
genus	Potyvirus	RNA_RT	9798.82	299.91	0.0306	108
family	Poxviridae	dsDNA	201451	55954.5	0.2778	43
genus	Prasinovirus	dsDNA	190751	6327.33	0.0332	7
genus	Proboscivirus	dsDNA	189039	14599.8	0.0772	3
genus	Protoparvovirus	ssDNA	5158	526.73	0.1021	10
genus	Ranavirus	dsDNA	122346	13529.5	0.1106	6
genus	Rb49virus	dsDNA	164902	1318.93	0.008	3
genus	Rb69virus	dsDNA	168732	782.52	0.0046	4
family	Reoviridae	RNA_RT	21797.3	5221.61	0.2396	72
genus	Reptarenavirus	RNA_RT	10300.2	94.27	0.0092	4
genus	Respirovirus	RNA_RT	15486	100.4	0.0065	6
family	Retroviridae	RNA_RT	8395.8	2251.62	0.2682	66
family	Rhabdoviridae	RNA_RT	12294.2	1450.77	0.118	119
genus	Rhadinovirus	dsDNA	120812	11787.8	0.0976	7
genus	Robigovirus	RNA_RT	8282.6	281.52	0.034	5
genus	Rogue1virus	dsDNA	46390	610.24	0.0132	5
genus	Rosavirus	RNA_RT	8993.67	102.54	0.0114	3
genus	Roseolovirus	dsDNA	157165	13354.3	0.085	5
genus	Rotavirus	RNA_RT	18172.6	265.3	0.0146	8
genus	Rubulavirus	RNA_RT	15572.9	429.81	0.0276	16
family	Rudiviridae	dsDNA	30099.7	3714.39	0.1234	7
genus	Rudivirus	dsDNA	29617.2	3821	0.129	6
genus	Rymovirus	RNA_RT	9512.67	43.09	0.0045	3
genus	Sap6virus	dsDNA	56009	2168.4	0.0387	3
genus	Sapelovirus	RNA_RT	7913	361.81	0.0457	4
genus	Sapovirus	RNA_RT	7482.14	113.31	0.0151	7
genus	Schizot4virus	dsDNA	246849	1419.72	0.0058	4
genus	Se1virus	dsDNA	147554	1116.5	0.0076	4
genus	Seadornavirus	RNA_RT	20802	161.02	0.0077	3
family	Secoviridae	RNA_RT	11299.3	1536.01	0.1359	48
genus	Secunda5virus	dsDNA	162060	1195.18	0.0074	5
genus	Septima3virus	dsDNA	42932.8	111.96	0.0026	4
genus	Sfi11virus	dsDNA	37730.8	3594.6	0.0953	5
genus	Sfi21dt1virus	dsDNA	36654.4	2506.65	0.0684	5
genus	Siadenovirus	dsDNA	26262.6	63.97	0.0024	5
genus	Silviavirus	dsDNA	133819	2497.06	0.0187	3
genus	Simartevirus	RNA_RT	15346.1	327.3	0.0213	7
genus	Simplexvirus	dsDNA	149442	10215	0.0684	10
family	Siphoviridae	dsDNA	52459.8	24866.8	0.474	1077
genus	Sitaravirus	dsDNA	38651	3520.81	0.0911	4
genus	Sk1virus	dsDNA	29821	1790.38	0.06	10
genus	Slashvirus	dsDNA	80746	663.55	0.0082	4
genus	Smoothievirus	dsDNA	93294.2	536.19	0.0057	4
genus	Sobemovirus	RNA_RT	4191.84	137.27	0.0327	19
genus	Soymovirus	RNA_RT	8088.6	314.15	0.0388	5
genus	Sp18virus	dsDNA	170518	821.57	0.0048	5
genus	Spo1virus	dsDNA	139524	12763.6	0.0915	5
genus	Sprivivirus	RNA_RT	11073.5	36.97	0.0033	4
genus	Spumavirus	RNA_RT	12307.5	1046.8	0.0851	6
genus	T1virus	dsDNA	48932.3	1746.01	0.0357	7
genus	T4virus	dsDNA	177007	21838	0.1234	70
genus	T5virus	dsDNA	115319	5928.39	0.0514	13
genus	T7virus	dsDNA	38462.3	5208.49	0.1354	39
genus	Taupapillomavirus	dsDNA	7882	330.57	0.0419	4
family	Tectiviridae	dsDNA	14684.6	301.11	0.0205	5
genus	Tectivirus	dsDNA	14684.6	301.11	0.0205	5
genus	Tetraparvovirus	ssDNA	5123.5	99.77	0.0195	4
genus	Tl2011virus	dsDNA	61994.5	1448.98	0.0234	4
genus	Tm4virus	dsDNA	58652	3729.88	0.0636	5
genus	Tobamovirus	RNA_RT	6457.91	133.1	0.0206	33
genus	Tobravirus	RNA_RT	9906.67	1112.68	0.1123	3
family	Togaviridae	RNA_RT	11539.5	412.45	0.0357	25
family	Tolecusatellitidae	viroids_satellites	1299.92	188.43	0.145	36
family	Tombusviridae	RNA_RT	4216.17	406.95	0.0965	66
genus	Tombusvirus	RNA_RT	4739.82	60.67	0.0128	11
genus	Torradovirus	RNA_RT	12358.2	576.48	0.0466	4
family	Tospoviridae	RNA_RT	14152.3	4539.25	0.3207	3
genus	Tospovirus	RNA_RT	16227.8	2432.85	0.1499	14
family	Totiviridae	RNA_RT	5570.83	1350.46	0.2424	66
genus	Totivirus	RNA_RT	5059.29	535.16	0.1058	7
genus	Triatovirus	RNA_RT	8995.4	331.04	0.0368	5
genus	Triavirus	dsDNA	44498.2	1205.29	0.0271	6
genus	Trichomonasvirus	RNA_RT	4728	100.54	0.0213	3
genus	Trichovirus	RNA_RT	7595.17	338.5	0.0446	6
genus	Tritimovirus	RNA_RT	9448.17	162.65	0.0172	6
genus	Twortvirus	dsDNA	135815	5784.74	0.0426	3
order	Tymovirales	RNA_RT	7513.13	1170.76	0.1558	176
family	Tymoviridae	RNA_RT	6428.5	310.19	0.0483	36
genus	Tymovirus	RNA_RT	6279.79	141.73	0.0226	19
genus	Umbravirus	RNA_RT	4220.88	129.13	0.0306	8
genus	Una961virus	dsDNA	26500	313.63	0.0118	3
genus	V5virus	dsDNA	137706	999.06	0.0073	4
genus	Varicellovirus	dsDNA	139362	10265.1	0.0737	12
genus	Velarivirus	RNA_RT	16472.7	431.12	0.0262	3
genus	Vesiculovirus	RNA_RT	11069.8	131.16	0.0118	12
genus	Vesivirus	RNA_RT	8305.11	247.55	0.0298	9
genus	Vespertiliovirus	ssDNA	7970.33	267.03	0.0335	3
genus	Vhmlvirus	dsDNA	42387	943.83	0.0223	3
genus	Vi1virus	dsDNA	156869	3507.24	0.0224	6
genus	Victorivirus	RNA_RT	5226.92	711.26	0.1361	24
family	Virgaviridae	RNA_RT	7932.49	2097.4	0.2644	51
genus	Vitivirus	RNA_RT	7510.6	97.83	0.013	5
genus	Vp5virus	dsDNA	39687	231.93	0.0058	3
genus	Waikavirus	RNA_RT	11902.3	294.86	0.0248	3
genus	Woesvirus	dsDNA	75468	1620.43	0.0215	3
genus	Wphvirus	dsDNA	158013	791.93	0.005	4
genus	Xipapillomavirus	dsDNA	7246.67	43.25	0.006	3
genus	Xp10virus	dsDNA	44125.6	316.3	0.0072	5
genus	Yuavirus	dsDNA	61021.2	2019.54	0.0331	5
