# Supplementary material for: Minimum Information about an Uncultivated Virus Genome (MIUViG)
Source: Nat Biotechnol. 2018 Dec 17;37(1):29–37. doi: 10.1038/nbt.4306 (PMC6871006; doi:10.1038/nbt.4306)
Supplement: Supplementary Table 6 — List of potential marker genes for virus orders, families or genera, based on the VOGdb v83 (http://vogdb.org/) (XLSX 85 kb) [file 41587_2019_BFnbt4306_MOESM41_ESM.xlsx]

## Sheet: Sheet1
Supplementary Table 6. List of potential marker genes for virus orders, families, or genera, based on the VOG database
#VOG	Function	Last Common Ancestor (LCA)	Count in VOG Database	Total LCA	Ratio	Additional Unclassified Sequences Available (1:yes, 0: no)	Average Copy Number per Genome	Domain	Order	Family	Subfamily	Genus
VOG06830	sp|Q04583|ORF4_SHVX Uncharacterized ORF4 protein	ssRNA viruses;Tymovirales;Alphaflexiviridae;unknown;Allexivirus	7	7	1	1	1	ssRNA viruses	Tymovirales	Alphaflexiviridae	unknown	Allexivirus
VOG00368	sp|Q03209|P78_NPVAC Protein P78/83	dsDNA viruses, no RNA stage;unknown;Baculoviridae;unknown;Alphabaculovirus	45	46	0.9783	1	1	dsDNA viruses, no RNA stage	unknown	Baculoviridae	unknown	Alphabaculovirus
VOG01017	sp|P17930|VP87_NPVOP Capsid protein p87	dsDNA viruses, no RNA stage;unknown;Baculoviridae;unknown;Alphabaculovirus	45	46	0.9783	1	1	dsDNA viruses, no RNA stage	unknown	Baculoviridae	unknown	Alphabaculovirus
VOG07432	sp|O36453|IE0_NPVLD Immediate-early protein IE-0	dsDNA viruses, no RNA stage;unknown;Baculoviridae;unknown;Alphabaculovirus	45	46	0.9783	1	1	dsDNA viruses, no RNA stage	unknown	Baculoviridae	unknown	Alphabaculovirus
VOG20919	sp|O10299|Y024_NPVOP Uncharacterized 18.4 kDa protein	dsDNA viruses, no RNA stage;unknown;Baculoviridae;unknown;Alphabaculovirus	45	46	0.9783	1	1	dsDNA viruses, no RNA stage	unknown	Baculoviridae	unknown	Alphabaculovirus
VOG21566	sp|O10279|Y019_NPVOP Uncharacterized 11.6 kDa protein	dsDNA viruses, no RNA stage;unknown;Baculoviridae;unknown;Alphabaculovirus	45	46	0.9783	1	1	dsDNA viruses, no RNA stage	unknown	Baculoviridae	unknown	Alphabaculovirus
VOG15696	sp|Q05126|Y034_NPVOP Uncharacterized 24.0 kDa protein	dsDNA viruses, no RNA stage;unknown;Baculoviridae;unknown;Alphabaculovirus	44	46	0.9565	1	1	dsDNA viruses, no RNA stage	unknown	Baculoviridae	unknown	Alphabaculovirus
VOG20325	sp|O10309|Y051_NPVOP Uncharacterized 36.2 kDa protein	dsDNA viruses, no RNA stage;unknown;Baculoviridae;unknown;Alphabaculovirus	44	46	0.9565	1	1	dsDNA viruses, no RNA stage	unknown	Baculoviridae	unknown	Alphabaculovirus
VOG14198	sp|O10313|Y055_NPVOP Uncharacterized 8.0 kDa protein	dsDNA viruses, no RNA stage;unknown;Baculoviridae;unknown;Alphabaculovirus	43	46	0.9348	1	1	dsDNA viruses, no RNA stage	unknown	Baculoviridae	unknown	Alphabaculovirus
VOG20001	sp|O10315|Y057_NPVOP Uncharacterized 18.9 kDa protein	dsDNA viruses, no RNA stage;unknown;Baculoviridae;unknown;Alphabaculovirus	42	46	0.913	1	1	dsDNA viruses, no RNA stage	unknown	Baculoviridae	unknown	Alphabaculovirus
VOG15192	sp|P24079|VP16_NPVOP GP16 protein	dsDNA viruses, no RNA stage;unknown;Baculoviridae;unknown;Alphabaculovirus	39	46	0.8478	1	1	dsDNA viruses, no RNA stage	unknown	Baculoviridae	unknown	Alphabaculovirus
VOG01879	sp|O10359|Y120_NPVOP Uncharacterized 9.3 kDa protein	dsDNA viruses, no RNA stage;unknown;Baculoviridae;unknown;Alphabaculovirus	38	46	0.8261	1	1	dsDNA viruses, no RNA stage	unknown	Baculoviridae	unknown	Alphabaculovirus
VOG04227	sp|O10314|Y056_NPVOP Uncharacterized 9.7 kDa protein	dsDNA viruses, no RNA stage;unknown;Baculoviridae;unknown;Alphabaculovirus	37	46	0.8043	1	1	dsDNA viruses, no RNA stage	unknown	Baculoviridae	unknown	Alphabaculovirus
VOG06029	sp|P41456|Y052_NPVAC Uncharacterized 14.9 kDa protein in LEF8-FP intergenic region	dsDNA viruses, no RNA stage;unknown;Baculoviridae;unknown;Alphabaculovirus	34	46	0.7391	0	1	dsDNA viruses, no RNA stage	unknown	Baculoviridae	unknown	Alphabaculovirus
VOG09292	sp|O10280|Y021_NPVOP Uncharacterized 34.7 kDa protein	dsDNA viruses, no RNA stage;unknown;Baculoviridae;unknown;Alphabaculovirus	34	46	0.7391	0	1	dsDNA viruses, no RNA stage	unknown	Baculoviridae	unknown	Alphabaculovirus
VOG10166	sp|O10297|Y026_NPVOP Uncharacterized 14.4 kDa protein	dsDNA viruses, no RNA stage;unknown;Baculoviridae;unknown;Alphabaculovirus	34	46	0.7391	0	1	dsDNA viruses, no RNA stage	unknown	Baculoviridae	unknown	Alphabaculovirus
VOG04381	sp|O10303|Y043_NPVOP Uncharacterized 7.1 kDa protein	dsDNA viruses, no RNA stage;unknown;Baculoviridae;unknown;Alphabaculovirus	29	46	0.6304	1	1	dsDNA viruses, no RNA stage	unknown	Baculoviridae	unknown	Alphabaculovirus
VOG09339	sp|O10301|Y041_NPVOP Uncharacterized 19.0 kDa protein	dsDNA viruses, no RNA stage;unknown;Baculoviridae;unknown;Alphabaculovirus	27	46	0.587	1	1	dsDNA viruses, no RNA stage	unknown	Baculoviridae	unknown	Alphabaculovirus
VOG16095	REFSEQ hoar	dsDNA viruses, no RNA stage;unknown;Baculoviridae;unknown;Alphabaculovirus	27	46	0.587	1	1	dsDNA viruses, no RNA stage	unknown	Baculoviridae	unknown	Alphabaculovirus
VOG04486	sp|P20205|B78_SSV1 Uncharacterized protein B-78	dsDNA viruses, no RNA stage;unknown;Fuselloviridae;unknown;Alphafusellovirus	7	7	1	0	1	dsDNA viruses, no RNA stage	unknown	Fuselloviridae	unknown	Alphafusellovirus
VOG03825	sp|P04329|CAPSD_BBV Capsid protein alpha	ssRNA viruses;unknown;Nodaviridae;unknown;Alphanodavirus	5	5	1	1	1	ssRNA viruses	unknown	Nodaviridae	unknown	Alphanodavirus
VOG19804	sp|P68831|B2_FHV Protein B2	ssRNA viruses;unknown;Nodaviridae;unknown;Alphanodavirus	4	5	0.8	1	1	ssRNA viruses	unknown	Nodaviridae	unknown	Alphanodavirus
VOG02244	sp|Q64FN9|CAPSD_WCCVB Capsid protein	dsRNA viruses;unknown;Partitiviridae;unknown;Alphapartitivirus	4	6	0.6667	1	1	dsRNA viruses	unknown	Partitiviridae	unknown	Alphapartitivirus
VOG03806	sp|C1JJY5|ORF6_HAPV1 Uncharacterized protein 6	unknown;unknown;Pleolipoviridae;unknown;Alphapleolipovirus	5	5	1	0	1	unknown	unknown	Pleolipoviridae	unknown	Alphapleolipovirus
VOG18663	sp|C1JJY1|ORF2_HAPV1 Uncharacterized protein 2	unknown;unknown;Pleolipoviridae;unknown;Alphapleolipovirus	5	5	1	0	1	unknown	unknown	Pleolipoviridae	unknown	Alphapleolipovirus
VOG21790	sp|C1JJY2|MATRX_HAPV1 Matrix protein	unknown;unknown;Pleolipoviridae;unknown;Alphapleolipovirus	5	5	1	0	1	unknown	unknown	Pleolipoviridae	unknown	Alphapleolipovirus
VOG13784	sp|C1JJY0|ORF1_HAPV1 Uncharacterized protein 1	unknown;unknown;Pleolipoviridae;unknown;Alphapleolipovirus	3	5	0.6	0	1	unknown	unknown	Pleolipoviridae	unknown	Alphapleolipovirus
VOG07011	sp|P13897|POLS_WEEV Structural polyprotein	ssRNA viruses;unknown;Togaviridae;unknown;Alphavirus	14	24	0.5833	0	1	ssRNA viruses	unknown	Togaviridae	unknown	Alphavirus
VOG13911	sp|P13897|POLS_WEEV Structural polyprotein	ssRNA viruses;unknown;Togaviridae;unknown;Alphavirus	14	24	0.5833	0	1	ssRNA viruses	unknown	Togaviridae	unknown	Alphavirus
VOG19158	sp|P13897|POLS_WEEV Structural polyprotein	ssRNA viruses;unknown;Togaviridae;unknown;Alphavirus	14	24	0.5833	0	1	ssRNA viruses	unknown	Togaviridae	unknown	Alphavirus
VOG21342	sp|P13897|POLS_WEEV Structural polyprotein	ssRNA viruses;unknown;Togaviridae;unknown;Alphavirus	14	24	0.5833	0	1	ssRNA viruses	unknown	Togaviridae	unknown	Alphavirus
VOG01224	sp|P13890|POLS_RRVN Structural polyprotein	ssRNA viruses;unknown;Togaviridae;unknown;Alphavirus	14	24	0.5833	0	1.93	ssRNA viruses	unknown	Togaviridae	unknown	Alphavirus
VOG00928	sp|P13896|POLN_WEEV Non-structural polyprotein	ssRNA viruses;unknown;Togaviridae;unknown;Alphavirus	14	24	0.5833	0	3.36	ssRNA viruses	unknown	Togaviridae	unknown	Alphavirus
VOG02059	sp|Q90125|CAPSD_GMDNV Capsid protein VP1	ssDNA viruses;unknown;Parvoviridae;Densovirinae;Ambidensovirus	11	15	0.7333	1	1.31	ssDNA viruses	unknown	Parvoviridae	Densovirinae	Ambidensovirus
VOG04013	sp|O71154|VNS2_DSDNV Non-structural protein NS2	ssDNA viruses;unknown;Parvoviridae;Densovirinae;Ambidensovirus	8	15	0.5333	1	1	ssDNA viruses	unknown	Parvoviridae	Densovirinae	Ambidensovirus
VOG05135	REFSEQ scaffold protein	dsDNA viruses, no RNA stage;Caudovirales;Siphoviridae;unknown;Andromedavirus	7	7	1	0	1	dsDNA viruses, no RNA stage	Caudovirales	Siphoviridae	unknown	Andromedavirus
VOG18869	REFSEQ holin	dsDNA viruses, no RNA stage;Caudovirales;Siphoviridae;unknown;Andromedavirus	7	7	1	0	1	dsDNA viruses, no RNA stage	Caudovirales	Siphoviridae	unknown	Andromedavirus
VOG11600	sp|B2BNF0|VNS3_AQRVG Non-structural 3	dsRNA viruses;unknown;Reoviridae;Spinareovirinae;Aquareovirus	4	5	0.8	0	1	dsRNA viruses	unknown	Reoviridae	Spinareovirinae	Aquareovirus
VOG11995	sp|B2BNE6|VNS4_AQRVG Non-structural protein 4	dsRNA viruses;unknown;Reoviridae;Spinareovirinae;Aquareovirus	3	5	0.6	0	1	dsRNA viruses	unknown	Reoviridae	Spinareovirinae	Aquareovirus
VOG11724	sp|P89028|P32K_ADEO7 Structural protein p32K	dsDNA viruses, no RNA stage;unknown;Adenoviridae;unknown;Atadenovirus	7	8	0.875	0	1	dsDNA viruses, no RNA stage	unknown	Adenoviridae	unknown	Atadenovirus
VOG20491	sp|A9CB97|E43_ADES1 Protein E4.3	dsDNA viruses, no RNA stage;unknown;Adenoviridae;unknown;Atadenovirus	7	8	0.875	0	1	dsDNA viruses, no RNA stage	unknown	Adenoviridae	unknown	Atadenovirus
VOG05391	sp|A9CB99|E41_ADES1 Protein E4.1	dsDNA viruses, no RNA stage;unknown;Adenoviridae;unknown;Atadenovirus	6	8	0.75	0	1	dsDNA viruses, no RNA stage	unknown	Adenoviridae	unknown	Atadenovirus
VOG10513	sp|A9CB95|UXP_ADES1 Probable U-exon protein	dsDNA viruses, no RNA stage;unknown;Adenoviridae;unknown;Atadenovirus	6	8	0.75	0	1	dsDNA viruses, no RNA stage	unknown	Adenoviridae	unknown	Atadenovirus
VOG08027	sp|Q9QBU1|P14_POLVP RNA silencing suppressor p14	ssRNA viruses;unknown;Tombusviridae;unknown;Aureusvirus	5	5	1	0	1	ssRNA viruses	unknown	Tombusviridae	unknown	Aureusvirus
VOG04305	sp|Q64756|L2MU_ADEG1 Late L2 mu core protein	dsDNA viruses, no RNA stage;unknown;Adenoviridae;unknown;Aviadenovirus	12	12	1	0	1	dsDNA viruses, no RNA stage	unknown	Adenoviridae	unknown	Aviadenovirus
VOG14787	sp|Q64763|YO22_ADEG1 Uncharacterized protein ORF22	dsDNA viruses, no RNA stage;unknown;Adenoviridae;unknown;Aviadenovirus	12	12	1	0	1	dsDNA viruses, no RNA stage	unknown	Adenoviridae	unknown	Aviadenovirus
VOG02000	sp|Q64765|YO20_ADEG1 Uncharacterized protein ORF20	dsDNA viruses, no RNA stage;unknown;Adenoviridae;unknown;Aviadenovirus	12	12	1	0	1.83	dsDNA viruses, no RNA stage	unknown	Adenoviridae	unknown	Aviadenovirus
VOG00302	sp|Q64745|YO14_ADEG1 Uncharacterized protein ORF14	dsDNA viruses, no RNA stage;unknown;Adenoviridae;unknown;Aviadenovirus	11	12	0.9167	0	1.82	dsDNA viruses, no RNA stage	unknown	Adenoviridae	unknown	Aviadenovirus
VOG04258	sp|P20743|YO17_ADEG1 Uncharacterized protein ORF17	dsDNA viruses, no RNA stage;unknown;Adenoviridae;unknown;Aviadenovirus	8	12	0.6667	0	1.38	dsDNA viruses, no RNA stage	unknown	Adenoviridae	unknown	Aviadenovirus
VOG02084	REFSEQ ORF0	dsDNA viruses, no RNA stage;unknown;Adenoviridae;unknown;Aviadenovirus	6	12	0.5	0	1	dsDNA viruses, no RNA stage	unknown	Adenoviridae	unknown	Aviadenovirus
VOG07462	sp|Q89707|NP_ADEG1 Pre-histone-like nucleoprotein	dsDNA viruses, no RNA stage;unknown;Adenoviridae;unknown;Aviadenovirus	6	12	0.5	0	1	dsDNA viruses, no RNA stage	unknown	Adenoviridae	unknown	Aviadenovirus
VOG20589	REFSEQ ORF20A	dsDNA viruses, no RNA stage;unknown;Adenoviridae;unknown;Aviadenovirus	6	12	0.5	0	1	dsDNA viruses, no RNA stage	unknown	Adenoviridae	unknown	Aviadenovirus
VOG09177	sp|Q9HAB8|PPCS_HUMAN Phosphopantothenate--cysteine ligase	dsDNA viruses, no RNA stage;NCLDV;Poxviridae;Chordopoxvirinae;Avipoxvirus	5	5	1	0	1	dsDNA viruses, no RNA stage	NCLDV	Poxviridae	Chordopoxvirinae	Avipoxvirus
VOG09490	REFSEQ transforming growth factor B	dsDNA viruses, no RNA stage;NCLDV;Poxviridae;Chordopoxvirinae;Avipoxvirus	5	5	1	0	1	dsDNA viruses, no RNA stage	NCLDV	Poxviridae	Chordopoxvirinae	Avipoxvirus
VOG11043	sp|Q9ICF9|V002_FOWPN Uncharacterized protein FPV002/FPV259	dsDNA viruses, no RNA stage;NCLDV;Poxviridae;Chordopoxvirinae;Avipoxvirus	5	5	1	0	1	dsDNA viruses, no RNA stage	NCLDV	Poxviridae	Chordopoxvirinae	Avipoxvirus
VOG11352	sp|Q9J524|V211_FOWPN Probable growth factor FPV211	dsDNA viruses, no RNA stage;NCLDV;Poxviridae;Chordopoxvirinae;Avipoxvirus	5	5	1	0	1	dsDNA viruses, no RNA stage	NCLDV	Poxviridae	Chordopoxvirinae	Avipoxvirus
VOG12482	sp|Q29RZ5|TNG2_BOVIN Transport and Golgi organization protein 2 homolog	dsDNA viruses, no RNA stage;NCLDV;Poxviridae;Chordopoxvirinae;Avipoxvirus	5	5	1	0	1	dsDNA viruses, no RNA stage	NCLDV	Poxviridae	Chordopoxvirinae	Avipoxvirus
VOG16755	sp|Q8BZB2|COAC_MOUSE Phosphopantothenoylcysteine decarboxylase	dsDNA viruses, no RNA stage;NCLDV;Poxviridae;Chordopoxvirinae;Avipoxvirus	5	5	1	0	1	dsDNA viruses, no RNA stage	NCLDV	Poxviridae	Chordopoxvirinae	Avipoxvirus
VOG19170	REFSEQ late transcription factor VLTF-4	dsDNA viruses, no RNA stage;NCLDV;Poxviridae;Chordopoxvirinae;Avipoxvirus	5	5	1	0	1	dsDNA viruses, no RNA stage	NCLDV	Poxviridae	Chordopoxvirinae	Avipoxvirus
VOG21530	REFSEQ immunodominant virion protein	dsDNA viruses, no RNA stage;NCLDV;Poxviridae;Chordopoxvirinae;Avipoxvirus	5	5	1	0	1	dsDNA viruses, no RNA stage	NCLDV	Poxviridae	Chordopoxvirinae	Avipoxvirus
VOG21659	REFSEQ alkaline phosphodiesterase	dsDNA viruses, no RNA stage;NCLDV;Poxviridae;Chordopoxvirinae;Avipoxvirus	5	5	1	0	1	dsDNA viruses, no RNA stage	NCLDV	Poxviridae	Chordopoxvirinae	Avipoxvirus
VOG01219	REFSEQ EFc gene family protein	dsDNA viruses, no RNA stage;NCLDV;Poxviridae;Chordopoxvirinae;Avipoxvirus	5	5	1	0	1.6	dsDNA viruses, no RNA stage	NCLDV	Poxviridae	Chordopoxvirinae	Avipoxvirus
VOG02092	REFSEQ V-type Ig domain	dsDNA viruses, no RNA stage;NCLDV;Poxviridae;Chordopoxvirinae;Avipoxvirus	5	5	1	0	2.2	dsDNA viruses, no RNA stage	NCLDV	Poxviridae	Chordopoxvirinae	Avipoxvirus
VOG15118	sp|P21972|V061_FOWPN Putative CC-type chemokine FPV061	dsDNA viruses, no RNA stage;NCLDV;Poxviridae;Chordopoxvirinae;Avipoxvirus	4	5	0.8	0	1	dsDNA viruses, no RNA stage	NCLDV	Poxviridae	Chordopoxvirinae	Avipoxvirus
VOG20200	sp|Q8WZ79|DNS2B_HUMAN Deoxyribonuclease-2-beta	dsDNA viruses, no RNA stage;NCLDV;Poxviridae;Chordopoxvirinae;Avipoxvirus	4	5	0.8	0	1	dsDNA viruses, no RNA stage	NCLDV	Poxviridae	Chordopoxvirinae	Avipoxvirus
VOG01210	sp|P21973|V060_FOWPN Putative CC-type chemokine FPV060	dsDNA viruses, no RNA stage;NCLDV;Poxviridae;Chordopoxvirinae;Avipoxvirus	4	5	0.8	0	1.5	dsDNA viruses, no RNA stage	NCLDV	Poxviridae	Chordopoxvirinae	Avipoxvirus
VOG04052	sp|Q9J5J0|V011_FOWPN Soluble NSF attachment protein homolog FPV011	dsDNA viruses, no RNA stage;NCLDV;Poxviridae;Chordopoxvirinae;Avipoxvirus	4	5	0.8	0	1.5	dsDNA viruses, no RNA stage	NCLDV	Poxviridae	Chordopoxvirinae	Avipoxvirus
VOG04373	sp|P21975|V055_FOWPN Putative Ig-like V-type domain-containing protein FPV055	dsDNA viruses, no RNA stage;NCLDV;Poxviridae;Chordopoxvirinae;Avipoxvirus	4	5	0.8	0	1.5	dsDNA viruses, no RNA stage	NCLDV	Poxviridae	Chordopoxvirinae	Avipoxvirus
VOG01991	sp|P14372|V235_FOWPN Putative protein FPV235	dsDNA viruses, no RNA stage;NCLDV;Poxviridae;Chordopoxvirinae;Avipoxvirus	4	5	0.8	0	1.75	dsDNA viruses, no RNA stage	NCLDV	Poxviridae	Chordopoxvirinae	Avipoxvirus
VOG00778	REFSEQ HT motif family protein	dsDNA viruses, no RNA stage;NCLDV;Poxviridae;Chordopoxvirinae;Avipoxvirus	4	5	0.8	0	4	dsDNA viruses, no RNA stage	NCLDV	Poxviridae	Chordopoxvirinae	Avipoxvirus
VOG04124	sp|P14366|V237_FOWPN Uncharacterized protein FPV237	dsDNA viruses, no RNA stage;NCLDV;Poxviridae;Chordopoxvirinae;Avipoxvirus	3	5	0.6	0	1	dsDNA viruses, no RNA stage	NCLDV	Poxviridae	Chordopoxvirinae	Avipoxvirus
VOG08683	REFSEQ CNPV193 HT motif protein	dsDNA viruses, no RNA stage;NCLDV;Poxviridae;Chordopoxvirinae;Avipoxvirus	3	5	0.6	0	1	dsDNA viruses, no RNA stage	NCLDV	Poxviridae	Chordopoxvirinae	Avipoxvirus
VOG09173	sp|P21971|V063_FOWPN Protein FPV063	dsDNA viruses, no RNA stage;NCLDV;Poxviridae;Chordopoxvirinae;Avipoxvirus	3	5	0.6	0	1	dsDNA viruses, no RNA stage	NCLDV	Poxviridae	Chordopoxvirinae	Avipoxvirus
VOG13861	REFSEQ CNPV100 putative interleukin binding protein	dsDNA viruses, no RNA stage;NCLDV;Poxviridae;Chordopoxvirinae;Avipoxvirus	3	5	0.6	0	1	dsDNA viruses, no RNA stage	NCLDV	Poxviridae	Chordopoxvirinae	Avipoxvirus
VOG02013	REFSEQ beta-Nerve growth factor	dsDNA viruses, no RNA stage;NCLDV;Poxviridae;Chordopoxvirinae;Avipoxvirus	3	5	0.6	0	2	dsDNA viruses, no RNA stage	NCLDV	Poxviridae	Chordopoxvirinae	Avipoxvirus
VOG06515	REFSEQ p38.7	dsDNA viruses, no RNA stage;unknown;Baculoviridae;unknown;Betabaculovirus	22	22	1	0	1	dsDNA viruses, no RNA stage	unknown	Baculoviridae	unknown	Betabaculovirus
VOG06892	REFSEQ fgf-2	dsDNA viruses, no RNA stage;unknown;Baculoviridae;unknown;Betabaculovirus	21	22	0.9545	0	1	dsDNA viruses, no RNA stage	unknown	Baculoviridae	unknown	Betabaculovirus
VOG13555	REFSEQ 39K	dsDNA viruses, no RNA stage;unknown;Baculoviridae;unknown;Betabaculovirus	21	22	0.9545	0	1	dsDNA viruses, no RNA stage	unknown	Baculoviridae	unknown	Betabaculovirus
VOG16251	REFSEQ fgf-3	dsDNA viruses, no RNA stage;unknown;Baculoviridae;unknown;Betabaculovirus	20	22	0.9091	0	1	dsDNA viruses, no RNA stage	unknown	Baculoviridae	unknown	Betabaculovirus
VOG01940	REFSEQ unknown similar to AMEV204	dsDNA viruses, no RNA stage;NCLDV;Poxviridae;Entomopoxvirinae;Betaentomopoxvirus	5	5	1	0	1	dsDNA viruses, no RNA stage	NCLDV	Poxviridae	Entomopoxvirinae	Betaentomopoxvirus
VOG01960	REFSEQ unknown similar to AMEV082	dsDNA viruses, no RNA stage;NCLDV;Poxviridae;Entomopoxvirinae;Betaentomopoxvirus	5	5	1	0	1	dsDNA viruses, no RNA stage	NCLDV	Poxviridae	Entomopoxvirinae	Betaentomopoxvirus
VOG01975	REFSEQ unknown similar to AMEV264	dsDNA viruses, no RNA stage;NCLDV;Poxviridae;Entomopoxvirinae;Betaentomopoxvirus	5	5	1	0	1	dsDNA viruses, no RNA stage	NCLDV	Poxviridae	Entomopoxvirinae	Betaentomopoxvirus
VOG03892	REFSEQ unknown similar to AMEV013	dsDNA viruses, no RNA stage;NCLDV;Poxviridae;Entomopoxvirinae;Betaentomopoxvirus	5	5	1	0	1	dsDNA viruses, no RNA stage	NCLDV	Poxviridae	Entomopoxvirinae	Betaentomopoxvirus
VOG05999	REFSEQ unknown similar to AMEV049	dsDNA viruses, no RNA stage;NCLDV;Poxviridae;Entomopoxvirinae;Betaentomopoxvirus	5	5	1	0	1	dsDNA viruses, no RNA stage	NCLDV	Poxviridae	Entomopoxvirinae	Betaentomopoxvirus
VOG06506	REFSEQ unknown similar to AMEV089	dsDNA viruses, no RNA stage;NCLDV;Poxviridae;Entomopoxvirinae;Betaentomopoxvirus	5	5	1	0	1	dsDNA viruses, no RNA stage	NCLDV	Poxviridae	Entomopoxvirinae	Betaentomopoxvirus
VOG06747	REFSEQ unknown similar to AMEV163	dsDNA viruses, no RNA stage;NCLDV;Poxviridae;Entomopoxvirinae;Betaentomopoxvirus	5	5	1	0	1	dsDNA viruses, no RNA stage	NCLDV	Poxviridae	Entomopoxvirinae	Betaentomopoxvirus
VOG07003	sp|P29818|V183_AMEPV Uncharacterized protein AMV183/G2R	dsDNA viruses, no RNA stage;NCLDV;Poxviridae;Entomopoxvirinae;Betaentomopoxvirus	5	5	1	1	1	dsDNA viruses, no RNA stage	NCLDV	Poxviridae	Entomopoxvirinae	Betaentomopoxvirus
VOG08359	REFSEQ unknown similar to AMEV160	dsDNA viruses, no RNA stage;NCLDV;Poxviridae;Entomopoxvirinae;Betaentomopoxvirus	5	5	1	0	1	dsDNA viruses, no RNA stage	NCLDV	Poxviridae	Entomopoxvirinae	Betaentomopoxvirus
VOG08418	REFSEQ unknown similar to AMEV224	dsDNA viruses, no RNA stage;NCLDV;Poxviridae;Entomopoxvirinae;Betaentomopoxvirus	5	5	1	0	1	dsDNA viruses, no RNA stage	NCLDV	Poxviridae	Entomopoxvirinae	Betaentomopoxvirus
VOG09984	REFSEQ unknown similar to AMEV242	dsDNA viruses, no RNA stage;NCLDV;Poxviridae;Entomopoxvirinae;Betaentomopoxvirus	5	5	1	0	1	dsDNA viruses, no RNA stage	NCLDV	Poxviridae	Entomopoxvirinae	Betaentomopoxvirus
VOG10725	REFSEQ unknown similar to AMEV206	dsDNA viruses, no RNA stage;NCLDV;Poxviridae;Entomopoxvirinae;Betaentomopoxvirus	5	5	1	0	1	dsDNA viruses, no RNA stage	NCLDV	Poxviridae	Entomopoxvirinae	Betaentomopoxvirus
VOG10939	REFSEQ unknown similar to AMEV043	dsDNA viruses, no RNA stage;NCLDV;Poxviridae;Entomopoxvirinae;Betaentomopoxvirus	5	5	1	1	1	dsDNA viruses, no RNA stage	NCLDV	Poxviridae	Entomopoxvirinae	Betaentomopoxvirus
VOG11522	REFSEQ unknown similar to AMEV048	dsDNA viruses, no RNA stage;NCLDV;Poxviridae;Entomopoxvirinae;Betaentomopoxvirus	5	5	1	0	1	dsDNA viruses, no RNA stage	NCLDV	Poxviridae	Entomopoxvirinae	Betaentomopoxvirus
VOG12037	REFSEQ unknown similar to AMEV169	dsDNA viruses, no RNA stage;NCLDV;Poxviridae;Entomopoxvirinae;Betaentomopoxvirus	5	5	1	0	1	dsDNA viruses, no RNA stage	NCLDV	Poxviridae	Entomopoxvirinae	Betaentomopoxvirus
VOG13375	REFSEQ unknown similar to AMEV018	dsDNA viruses, no RNA stage;NCLDV;Poxviridae;Entomopoxvirinae;Betaentomopoxvirus	5	5	1	0	1	dsDNA viruses, no RNA stage	NCLDV	Poxviridae	Entomopoxvirinae	Betaentomopoxvirus
VOG14316	REFSEQ unknown similar to AMEV032	dsDNA viruses, no RNA stage;NCLDV;Poxviridae;Entomopoxvirinae;Betaentomopoxvirus	5	5	1	0	1	dsDNA viruses, no RNA stage	NCLDV	Poxviridae	Entomopoxvirinae	Betaentomopoxvirus
VOG14600	REFSEQ unknown similar to AMEV151	dsDNA viruses, no RNA stage;NCLDV;Poxviridae;Entomopoxvirinae;Betaentomopoxvirus	5	5	1	0	1	dsDNA viruses, no RNA stage	NCLDV	Poxviridae	Entomopoxvirinae	Betaentomopoxvirus
VOG14991	REFSEQ unknown similar to AMEV226	dsDNA viruses, no RNA stage;NCLDV;Poxviridae;Entomopoxvirinae;Betaentomopoxvirus	5	5	1	0	1	dsDNA viruses, no RNA stage	NCLDV	Poxviridae	Entomopoxvirinae	Betaentomopoxvirus
VOG16635	REFSEQ unknown similar to AMEV241	dsDNA viruses, no RNA stage;NCLDV;Poxviridae;Entomopoxvirinae;Betaentomopoxvirus	5	5	1	0	1	dsDNA viruses, no RNA stage	NCLDV	Poxviridae	Entomopoxvirinae	Betaentomopoxvirus
VOG16713	REFSEQ unknown similar to AMEV123	dsDNA viruses, no RNA stage;NCLDV;Poxviridae;Entomopoxvirinae;Betaentomopoxvirus	5	5	1	0	1	dsDNA viruses, no RNA stage	NCLDV	Poxviridae	Entomopoxvirinae	Betaentomopoxvirus
VOG19163	REFSEQ unknown similar to AMEV116	dsDNA viruses, no RNA stage;NCLDV;Poxviridae;Entomopoxvirinae;Betaentomopoxvirus	5	5	1	0	1	dsDNA viruses, no RNA stage	NCLDV	Poxviridae	Entomopoxvirinae	Betaentomopoxvirus
VOG19751	sp|P29819|V185_AMEPV Uncharacterized protein AMV185/G3L	dsDNA viruses, no RNA stage;NCLDV;Poxviridae;Entomopoxvirinae;Betaentomopoxvirus	5	5	1	0	1	dsDNA viruses, no RNA stage	NCLDV	Poxviridae	Entomopoxvirinae	Betaentomopoxvirus
VOG19768	REFSEQ unknown similar to AMEV245	dsDNA viruses, no RNA stage;NCLDV;Poxviridae;Entomopoxvirinae;Betaentomopoxvirus	5	5	1	0	1	dsDNA viruses, no RNA stage	NCLDV	Poxviridae	Entomopoxvirinae	Betaentomopoxvirus
VOG21293	REFSEQ unknown similar to AMEV203	dsDNA viruses, no RNA stage;NCLDV;Poxviridae;Entomopoxvirinae;Betaentomopoxvirus	5	5	1	1	1	dsDNA viruses, no RNA stage	NCLDV	Poxviridae	Entomopoxvirinae	Betaentomopoxvirus
VOG21499	REFSEQ unknown similar to AMEV086	dsDNA viruses, no RNA stage;NCLDV;Poxviridae;Entomopoxvirinae;Betaentomopoxvirus	5	5	1	0	1	dsDNA viruses, no RNA stage	NCLDV	Poxviridae	Entomopoxvirinae	Betaentomopoxvirus
VOG21575	REFSEQ unknown similar to AMEV034	dsDNA viruses, no RNA stage;NCLDV;Poxviridae;Entomopoxvirinae;Betaentomopoxvirus	5	5	1	0	1	dsDNA viruses, no RNA stage	NCLDV	Poxviridae	Entomopoxvirinae	Betaentomopoxvirus
VOG21646	REFSEQ unknown similar to AMEV159	dsDNA viruses, no RNA stage;NCLDV;Poxviridae;Entomopoxvirinae;Betaentomopoxvirus	5	5	1	0	1	dsDNA viruses, no RNA stage	NCLDV	Poxviridae	Entomopoxvirinae	Betaentomopoxvirus
VOG22131	REFSEQ unknown similar to AMEV028	dsDNA viruses, no RNA stage;NCLDV;Poxviridae;Entomopoxvirinae;Betaentomopoxvirus	5	5	1	0	1	dsDNA viruses, no RNA stage	NCLDV	Poxviridae	Entomopoxvirinae	Betaentomopoxvirus
VOG03866	REFSEQ unknown similar to AMEV126	dsDNA viruses, no RNA stage;NCLDV;Poxviridae;Entomopoxvirinae;Betaentomopoxvirus	5	5	1	0	1.4	dsDNA viruses, no RNA stage	NCLDV	Poxviridae	Entomopoxvirinae	Betaentomopoxvirus
VOG01163	REFSEQ unknown similar to AMEVITR04	dsDNA viruses, no RNA stage;NCLDV;Poxviridae;Entomopoxvirinae;Betaentomopoxvirus	5	5	1	0	1.8	dsDNA viruses, no RNA stage	NCLDV	Poxviridae	Entomopoxvirinae	Betaentomopoxvirus
VOG01168	REFSEQ unknown similar to AMEV195	dsDNA viruses, no RNA stage;NCLDV;Poxviridae;Entomopoxvirinae;Betaentomopoxvirus	5	5	1	0	2	dsDNA viruses, no RNA stage	NCLDV	Poxviridae	Entomopoxvirinae	Betaentomopoxvirus
VOG03863	REFSEQ unknown similar to AMEV237	dsDNA viruses, no RNA stage;NCLDV;Poxviridae;Entomopoxvirinae;Betaentomopoxvirus	4	5	0.8	0	1	dsDNA viruses, no RNA stage	NCLDV	Poxviridae	Entomopoxvirinae	Betaentomopoxvirus
VOG05204	REFSEQ unknown similar to AMEV229	dsDNA viruses, no RNA stage;NCLDV;Poxviridae;Entomopoxvirinae;Betaentomopoxvirus	4	5	0.8	0	1	dsDNA viruses, no RNA stage	NCLDV	Poxviridae	Entomopoxvirinae	Betaentomopoxvirus
VOG11497	REFSEQ unknown similar to AMEV008	dsDNA viruses, no RNA stage;NCLDV;Poxviridae;Entomopoxvirinae;Betaentomopoxvirus	4	5	0.8	0	1	dsDNA viruses, no RNA stage	NCLDV	Poxviridae	Entomopoxvirinae	Betaentomopoxvirus
VOG13746	REFSEQ unknown similar to AMEV042	dsDNA viruses, no RNA stage;NCLDV;Poxviridae;Entomopoxvirinae;Betaentomopoxvirus	4	5	0.8	0	1	dsDNA viruses, no RNA stage	NCLDV	Poxviridae	Entomopoxvirinae	Betaentomopoxvirus
VOG14776	REFSEQ unknown similar to AMEV260	dsDNA viruses, no RNA stage;NCLDV;Poxviridae;Entomopoxvirinae;Betaentomopoxvirus	4	5	0.8	0	1	dsDNA viruses, no RNA stage	NCLDV	Poxviridae	Entomopoxvirinae	Betaentomopoxvirus
VOG18037	REFSEQ unknown similar to AMEV128	dsDNA viruses, no RNA stage;NCLDV;Poxviridae;Entomopoxvirinae;Betaentomopoxvirus	4	5	0.8	0	1	dsDNA viruses, no RNA stage	NCLDV	Poxviridae	Entomopoxvirinae	Betaentomopoxvirus
VOG18566	REFSEQ unknown similar to AMEV117	dsDNA viruses, no RNA stage;NCLDV;Poxviridae;Entomopoxvirinae;Betaentomopoxvirus	4	5	0.8	0	1	dsDNA viruses, no RNA stage	NCLDV	Poxviridae	Entomopoxvirinae	Betaentomopoxvirus
VOG19859	REFSEQ unknown similar to AMEVITR05	dsDNA viruses, no RNA stage;NCLDV;Poxviridae;Entomopoxvirinae;Betaentomopoxvirus	4	5	0.8	0	1	dsDNA viruses, no RNA stage	NCLDV	Poxviridae	Entomopoxvirinae	Betaentomopoxvirus
VOG20623	sp|P28853|YO17_AMEPV Uncharacterized protein AMV017/Q1	dsDNA viruses, no RNA stage;NCLDV;Poxviridae;Entomopoxvirinae;Betaentomopoxvirus	4	5	0.8	0	1	dsDNA viruses, no RNA stage	NCLDV	Poxviridae	Entomopoxvirinae	Betaentomopoxvirus
VOG21203	REFSEQ unknown similar to AMEV006	dsDNA viruses, no RNA stage;NCLDV;Poxviridae;Entomopoxvirinae;Betaentomopoxvirus	4	5	0.8	0	1	dsDNA viruses, no RNA stage	NCLDV	Poxviridae	Entomopoxvirinae	Betaentomopoxvirus
VOG03850	REFSEQ unknown similar to AMEV023	dsDNA viruses, no RNA stage;NCLDV;Poxviridae;Entomopoxvirinae;Betaentomopoxvirus	4	5	0.8	0	1.25	dsDNA viruses, no RNA stage	NCLDV	Poxviridae	Entomopoxvirinae	Betaentomopoxvirus
VOG03873	REFSEQ unknown similar to AMEVITR12	dsDNA viruses, no RNA stage;NCLDV;Poxviridae;Entomopoxvirinae;Betaentomopoxvirus	3	5	0.6	0	1	dsDNA viruses, no RNA stage	NCLDV	Poxviridae	Entomopoxvirinae	Betaentomopoxvirus
VOG03979	REFSEQ unknown similar to AMEV223	dsDNA viruses, no RNA stage;NCLDV;Poxviridae;Entomopoxvirinae;Betaentomopoxvirus	3	5	0.6	0	1	dsDNA viruses, no RNA stage	NCLDV	Poxviridae	Entomopoxvirinae	Betaentomopoxvirus
VOG08693	REFSEQ unknown similar to AMEV165	dsDNA viruses, no RNA stage;NCLDV;Poxviridae;Entomopoxvirinae;Betaentomopoxvirus	3	5	0.6	0	1	dsDNA viruses, no RNA stage	NCLDV	Poxviridae	Entomopoxvirinae	Betaentomopoxvirus
VOG12382	REFSEQ type III effector protein	dsDNA viruses, no RNA stage;NCLDV;Poxviridae;Entomopoxvirinae;Betaentomopoxvirus	3	5	0.6	0	1	dsDNA viruses, no RNA stage	NCLDV	Poxviridae	Entomopoxvirinae	Betaentomopoxvirus
VOG14001	REFSEQ unknown similar to AMEVITR03	dsDNA viruses, no RNA stage;NCLDV;Poxviridae;Entomopoxvirinae;Betaentomopoxvirus	3	5	0.6	0	1	dsDNA viruses, no RNA stage	NCLDV	Poxviridae	Entomopoxvirinae	Betaentomopoxvirus
VOG14635	REFSEQ unknown similar to AMEV011	dsDNA viruses, no RNA stage;NCLDV;Poxviridae;Entomopoxvirinae;Betaentomopoxvirus	3	5	0.6	0	1	dsDNA viruses, no RNA stage	NCLDV	Poxviridae	Entomopoxvirinae	Betaentomopoxvirus
VOG16130	REFSEQ unknown similar to AMEV165	dsDNA viruses, no RNA stage;NCLDV;Poxviridae;Entomopoxvirinae;Betaentomopoxvirus	3	5	0.6	0	1	dsDNA viruses, no RNA stage	NCLDV	Poxviridae	Entomopoxvirinae	Betaentomopoxvirus
VOG16908	REFSEQ unknown similar to AMEVITR09	dsDNA viruses, no RNA stage;NCLDV;Poxviridae;Entomopoxvirinae;Betaentomopoxvirus	3	5	0.6	0	1	dsDNA viruses, no RNA stage	NCLDV	Poxviridae	Entomopoxvirinae	Betaentomopoxvirus
VOG03238	sp|Q914M6|Y004_SIFVH Uncharacterized protein 4	dsDNA viruses, no RNA stage;Ligamenvirales;Lipothrixviridae;unknown;Betalipothrixvirus	6	6	1	0	1	dsDNA viruses, no RNA stage	Ligamenvirales	Lipothrixviridae	unknown	Betalipothrixvirus
VOG07861	sp|Q914L9|Y011_SIFVH Uncharacterized protein 11	dsDNA viruses, no RNA stage;Ligamenvirales;Lipothrixviridae;unknown;Betalipothrixvirus	6	6	1	0	1	dsDNA viruses, no RNA stage	Ligamenvirales	Lipothrixviridae	unknown	Betalipothrixvirus
VOG08201	sp|Q914J6|Y034_SIFVH Uncharacterized protein 34	dsDNA viruses, no RNA stage;Ligamenvirales;Lipothrixviridae;unknown;Betalipothrixvirus	6	6	1	0	1	dsDNA viruses, no RNA stage	Ligamenvirales	Lipothrixviridae	unknown	Betalipothrixvirus
VOG09175	sp|Q914J8|Y032_SIFVH Uncharacterized protein 32	dsDNA viruses, no RNA stage;Ligamenvirales;Lipothrixviridae;unknown;Betalipothrixvirus	6	6	1	0	1	dsDNA viruses, no RNA stage	Ligamenvirales	Lipothrixviridae	unknown	Betalipothrixvirus
VOG10038	sp|Q914G5|Y067_SIFVH Uncharacterized protein 67	dsDNA viruses, no RNA stage;Ligamenvirales;Lipothrixviridae;unknown;Betalipothrixvirus	6	6	1	0	1	dsDNA viruses, no RNA stage	Ligamenvirales	Lipothrixviridae	unknown	Betalipothrixvirus
VOG11196	sp|Q914L8|Y012_SIFVH Uncharacterized protein 12	dsDNA viruses, no RNA stage;Ligamenvirales;Lipothrixviridae;unknown;Betalipothrixvirus	6	6	1	0	1	dsDNA viruses, no RNA stage	Ligamenvirales	Lipothrixviridae	unknown	Betalipothrixvirus
VOG12363	sp|Q914G0|Y072_SIFVH Uncharacterized protein 72	dsDNA viruses, no RNA stage;Ligamenvirales;Lipothrixviridae;unknown;Betalipothrixvirus	6	6	1	0	1	dsDNA viruses, no RNA stage	Ligamenvirales	Lipothrixviridae	unknown	Betalipothrixvirus
VOG12911	sp|Q914I9|Y043_SIFVH Uncharacterized protein 43	dsDNA viruses, no RNA stage;Ligamenvirales;Lipothrixviridae;unknown;Betalipothrixvirus	6	6	1	0	1	dsDNA viruses, no RNA stage	Ligamenvirales	Lipothrixviridae	unknown	Betalipothrixvirus
VOG13014	sp|Q914J4|Y036_SIFVH Uncharacterized protein 36	dsDNA viruses, no RNA stage;Ligamenvirales;Lipothrixviridae;unknown;Betalipothrixvirus	6	6	1	0	1	dsDNA viruses, no RNA stage	Ligamenvirales	Lipothrixviridae	unknown	Betalipothrixvirus
VOG13693	sp|Q914J7|Y033_SIFVH Uncharacterized protein 33	dsDNA viruses, no RNA stage;Ligamenvirales;Lipothrixviridae;unknown;Betalipothrixvirus	6	6	1	0	1	dsDNA viruses, no RNA stage	Ligamenvirales	Lipothrixviridae	unknown	Betalipothrixvirus
VOG14146	sp|Q914J1|Y040_SIFVH Uncharacterized protein 40	dsDNA viruses, no RNA stage;Ligamenvirales;Lipothrixviridae;unknown;Betalipothrixvirus	6	6	1	0	1	dsDNA viruses, no RNA stage	Ligamenvirales	Lipothrixviridae	unknown	Betalipothrixvirus
VOG14533	sp|Q914M5|Y005_SIFVH Uncharacterized protein 5	dsDNA viruses, no RNA stage;Ligamenvirales;Lipothrixviridae;unknown;Betalipothrixvirus	6	6	1	0	1	dsDNA viruses, no RNA stage	Ligamenvirales	Lipothrixviridae	unknown	Betalipothrixvirus
VOG17193	sp|Q914J5|Y035_SIFVH Uncharacterized protein 35	dsDNA viruses, no RNA stage;Ligamenvirales;Lipothrixviridae;unknown;Betalipothrixvirus	6	6	1	0	1	dsDNA viruses, no RNA stage	Ligamenvirales	Lipothrixviridae	unknown	Betalipothrixvirus
VOG17250	sp|Q914M2|Y008_SIFVH Uncharacterized protein 8	dsDNA viruses, no RNA stage;Ligamenvirales;Lipothrixviridae;unknown;Betalipothrixvirus	6	6	1	0	1	dsDNA viruses, no RNA stage	Ligamenvirales	Lipothrixviridae	unknown	Betalipothrixvirus
VOG17875	sp|Q914M1|Y009_SIFVH Uncharacterized protein 9	dsDNA viruses, no RNA stage;Ligamenvirales;Lipothrixviridae;unknown;Betalipothrixvirus	6	6	1	0	1	dsDNA viruses, no RNA stage	Ligamenvirales	Lipothrixviridae	unknown	Betalipothrixvirus
VOG18832	sp|Q914J2|Y038_SIFVH Uncharacterized protein 38	dsDNA viruses, no RNA stage;Ligamenvirales;Lipothrixviridae;unknown;Betalipothrixvirus	6	6	1	0	1	dsDNA viruses, no RNA stage	Ligamenvirales	Lipothrixviridae	unknown	Betalipothrixvirus
VOG19545	sp|Q914K0|Y030_SIFVH Uncharacterized protein 30	dsDNA viruses, no RNA stage;Ligamenvirales;Lipothrixviridae;unknown;Betalipothrixvirus	6	6	1	0	1	dsDNA viruses, no RNA stage	Ligamenvirales	Lipothrixviridae	unknown	Betalipothrixvirus
VOG20239	sp|Q914J3|Y037_SIFVH Uncharacterized protein 37	dsDNA viruses, no RNA stage;Ligamenvirales;Lipothrixviridae;unknown;Betalipothrixvirus	6	6	1	0	1	dsDNA viruses, no RNA stage	Ligamenvirales	Lipothrixviridae	unknown	Betalipothrixvirus
VOG22157	sp|Q914K5|Y025_SIFVH Uncharacterized protein 25	dsDNA viruses, no RNA stage;Ligamenvirales;Lipothrixviridae;unknown;Betalipothrixvirus	6	6	1	0	1	dsDNA viruses, no RNA stage	Ligamenvirales	Lipothrixviridae	unknown	Betalipothrixvirus
VOG02920	sp|Q914M8|Y002_SIFVH Uncharacterized protein 2	dsDNA viruses, no RNA stage;Ligamenvirales;Lipothrixviridae;unknown;Betalipothrixvirus	5	6	0.8333	0	1	dsDNA viruses, no RNA stage	Ligamenvirales	Lipothrixviridae	unknown	Betalipothrixvirus
VOG10460	sp|Q914M7|Y003_SIFVH Uncharacterized protein 3	dsDNA viruses, no RNA stage;Ligamenvirales;Lipothrixviridae;unknown;Betalipothrixvirus	5	6	0.8333	0	1	dsDNA viruses, no RNA stage	Ligamenvirales	Lipothrixviridae	unknown	Betalipothrixvirus
VOG15975	REFSEQ putative phosphatase	dsDNA viruses, no RNA stage;Ligamenvirales;Lipothrixviridae;unknown;Betalipothrixvirus	5	6	0.8333	0	1	dsDNA viruses, no RNA stage	Ligamenvirales	Lipothrixviridae	unknown	Betalipothrixvirus
VOG08038	sp|Q914G1|Y071_SIFVH Uncharacterized protein 71	dsDNA viruses, no RNA stage;Ligamenvirales;Lipothrixviridae;unknown;Betalipothrixvirus	4	6	0.6667	0	1	dsDNA viruses, no RNA stage	Ligamenvirales	Lipothrixviridae	unknown	Betalipothrixvirus
VOG20177	sp|Q914K9|Y021_SIFVH Uncharacterized protein 21	dsDNA viruses, no RNA stage;Ligamenvirales;Lipothrixviridae;unknown;Betalipothrixvirus	4	6	0.6667	0	1	dsDNA viruses, no RNA stage	Ligamenvirales	Lipothrixviridae	unknown	Betalipothrixvirus
VOG21166	sp|Q914G2|Y070_SIFVH Uncharacterized protein 70	dsDNA viruses, no RNA stage;Ligamenvirales;Lipothrixviridae;unknown;Betalipothrixvirus	4	6	0.6667	0	1	dsDNA viruses, no RNA stage	Ligamenvirales	Lipothrixviridae	unknown	Betalipothrixvirus
VOG16573	sp|Q9QAZ7|B_SJNNV Protein B	ssRNA viruses;unknown;Nodaviridae;unknown;Betanodavirus	4	5	0.8	0	1	ssRNA viruses	unknown	Nodaviridae	unknown	Betanodavirus
VOG18678	sp|P06924|VE4_HPV05 Protein E4	dsDNA viruses, no RNA stage;unknown;Papillomaviridae;unknown;Betapapillomavirus	4	7	0.5714	0	1	dsDNA viruses, no RNA stage	unknown	Papillomaviridae	unknown	Betapapillomavirus
VOG20521	sp|Q85056|CAPSD_AHV2H Capsid protein	dsRNA viruses;unknown;Partitiviridae;unknown;Betapartitivirus	14	15	0.9333	1	1	dsRNA viruses	unknown	Partitiviridae	unknown	Betapartitivirus
VOG16212	sp|P07295|VNCN_PAVBP Probable non-capsid protein NP1	ssDNA viruses;unknown;Parvoviridae;Parvovirinae;Bocaparvovirus	19	23	0.8261	0	1	ssDNA viruses	unknown	Parvoviridae	Parvovirinae	Bocaparvovirus
VOG05923	sp|P0DOF0|X_BDVV X protein	ssRNA viruses;Mononegavirales;Bornaviridae;unknown;Bornavirus	7	14	0.5	0	1	ssRNA viruses	Mononegavirales	Bornaviridae	unknown	Bornavirus
VOG06050	sp|P0C794|MATRX_BDV1 Matrix protein	ssRNA viruses;Mononegavirales;Bornaviridae;unknown;Bornavirus	7	14	0.5	0	1	ssRNA viruses	Mononegavirales	Bornaviridae	unknown	Bornavirus
VOG12236	sp|P0C798|PHOSP_BDV1 Phosphoprotein	ssRNA viruses;Mononegavirales;Bornaviridae;unknown;Bornavirus	7	14	0.5	0	1	ssRNA viruses	Mononegavirales	Bornaviridae	unknown	Bornavirus
VOG09043	sp|P03601|CAPSD_CCMV Capsid protein	ssRNA viruses;unknown;Bromoviridae;unknown;Bromovirus	6	6	1	0	1	ssRNA viruses	unknown	Bromoviridae	unknown	Bromovirus
VOG04782	sp|Q04574|POL1_BAYMG Genome polyprotein 1	ssRNA viruses;unknown;Potyviridae;unknown;Bymovirus	4	5	0.8	0	1	ssRNA viruses	unknown	Potyviridae	unknown	Bymovirus
VOG08441	sp|Q01365|POL2_BAYMG Genome polyprotein 2	ssRNA viruses;unknown;Potyviridae;unknown;Bymovirus	4	5	0.8	0	1	ssRNA viruses	unknown	Potyviridae	unknown	Bymovirus
VOG09143	REFSEQ PIPO	ssRNA viruses;unknown;Potyviridae;unknown;Bymovirus	3	5	0.6	0	1	ssRNA viruses	unknown	Potyviridae	unknown	Bymovirus
VOG17154	sp|Q04574|POL1_BAYMG Genome polyprotein 1	ssRNA viruses;unknown;Potyviridae;unknown;Bymovirus	3	5	0.6	0	1	ssRNA viruses	unknown	Potyviridae	unknown	Bymovirus
VOG05354	sp|Q38278|GP19_BPLC2 Gene product 19	dsDNA viruses, no RNA stage;Caudovirales;Siphoviridae;unknown;C2virus	7	7	1	0	1	dsDNA viruses, no RNA stage	Caudovirales	Siphoviridae	unknown	C2virus
VOG05829	REFSEQ capsid and scaffold protein	dsDNA viruses, no RNA stage;Caudovirales;Siphoviridae;unknown;C2virus	7	7	1	1	1	dsDNA viruses, no RNA stage	Caudovirales	Siphoviridae	unknown	C2virus
VOG12159	REFSEQ holin	dsDNA viruses, no RNA stage;Caudovirales;Siphoviridae;unknown;C2virus	7	7	1	1	1	dsDNA viruses, no RNA stage	Caudovirales	Siphoviridae	unknown	C2virus
VOG12705	REFSEQ capsid and scaffold protein	dsDNA viruses, no RNA stage;Caudovirales;Siphoviridae;unknown;C2virus	7	7	1	0	1	dsDNA viruses, no RNA stage	Caudovirales	Siphoviridae	unknown	C2virus
VOG13520	REFSEQ transcriptional regulator	dsDNA viruses, no RNA stage;Caudovirales;Siphoviridae;unknown;C2virus	7	7	1	0	1	dsDNA viruses, no RNA stage	Caudovirales	Siphoviridae	unknown	C2virus
VOG15788	REFSEQ DNA polymerase	dsDNA viruses, no RNA stage;Caudovirales;Siphoviridae;unknown;C2virus	7	7	1	0	1	dsDNA viruses, no RNA stage	Caudovirales	Siphoviridae	unknown	C2virus
VOG05510	REFSEQ transcriptional regulator	dsDNA viruses, no RNA stage;Caudovirales;Siphoviridae;unknown;C2virus	5	7	0.7143	0	1	dsDNA viruses, no RNA stage	Caudovirales	Siphoviridae	unknown	C2virus
VOG21776	REFSEQ DNA polymerase	dsDNA viruses, no RNA stage;Caudovirales;Siphoviridae;unknown;C2virus	4	7	0.5714	0	1	dsDNA viruses, no RNA stage	Caudovirales	Siphoviridae	unknown	C2virus
VOG04171	sp|P09522|VAP_FMVD Virion-associated protein	Retro-transcribing viruses;unknown;Caulimoviridae;unknown;Caulimovirus	11	11	1	0	1	Retro-transcribing viruses	unknown	Caulimoviridae	unknown	Caulimovirus
VOG21977	sp|P09521|VAT_FMVD Aphid transmission protein	Retro-transcribing viruses;unknown;Caulimoviridae;unknown;Caulimovirus	11	11	1	0	1	Retro-transcribing viruses	unknown	Caulimoviridae	unknown	Caulimovirus
VOG14410	REFSEQ nonstructural protein	ssDNA viruses;unknown;Microviridae;Gokushovirinae;Chlamydiamicrovirus	3	5	0.6	0	1	ssDNA viruses	unknown	Microviridae	Gokushovirinae	Chlamydiamicrovirus
VOG05796	sp|Q8RV06|SDC2_ORYSJ Serine decarboxylase 2	dsDNA viruses, no RNA stage;NCLDV;Phycodnaviridae;unknown;Chlorovirus	6	6	1	0	1	dsDNA viruses, no RNA stage	NCLDV	Phycodnaviridae	unknown	Chlorovirus
VOG06026	sp|Q98H64|HSS_RHILO Homospermidine synthase	dsDNA viruses, no RNA stage;NCLDV;Phycodnaviridae;unknown;Chlorovirus	6	6	1	0	1	dsDNA viruses, no RNA stage	NCLDV	Phycodnaviridae	unknown	Chlorovirus
VOG16486	sp|P54966|Y284L_PBCV1 Uncharacterized protein A284L	dsDNA viruses, no RNA stage;NCLDV;Phycodnaviridae;unknown;Chlorovirus	6	6	1	0	1	dsDNA viruses, no RNA stage	NCLDV	Phycodnaviridae	unknown	Chlorovirus
VOG21393	sp|Q3HVN1|AGUB_SOLTU N-carbamoylputrescine amidase	dsDNA viruses, no RNA stage;NCLDV;Phycodnaviridae;unknown;Chlorovirus	6	6	1	0	1	dsDNA viruses, no RNA stage	NCLDV	Phycodnaviridae	unknown	Chlorovirus
VOG10436	sp|P52285|SKP1A_DICDI SCF ubiquitin ligase complex protein SKP1a	dsDNA viruses, no RNA stage;NCLDV;Phycodnaviridae;unknown;Chlorovirus	6	6	1	1	1.08	dsDNA viruses, no RNA stage	NCLDV	Phycodnaviridae	unknown	Chlorovirus
VOG04245	sp|P43082|HEVL_ARATH Hevein-like preproprotein	dsDNA viruses, no RNA stage;NCLDV;Phycodnaviridae;unknown;Chlorovirus	5	6	0.8333	0	1	dsDNA viruses, no RNA stage	NCLDV	Phycodnaviridae	unknown	Chlorovirus
VOG17846	sp|Q43087|PYRB2_PEA Aspartate carbamoyltransferase 2, chloroplastic	dsDNA viruses, no RNA stage;NCLDV;Phycodnaviridae;unknown;Chlorovirus	4	6	0.6667	0	1	dsDNA viruses, no RNA stage	NCLDV	Phycodnaviridae	unknown	Chlorovirus
VOG21842	sp|Q8YAS5|AGUA1_LISMO Putative agmatine deiminase 1	dsDNA viruses, no RNA stage;NCLDV;Phycodnaviridae;unknown;Chlorovirus	4	6	0.6667	0	1	dsDNA viruses, no RNA stage	NCLDV	Phycodnaviridae	unknown	Chlorovirus
VOG07834	sp|P52643|LDHD_ECOLI D-lactate dehydrogenase	dsDNA viruses, no RNA stage;NCLDV;Phycodnaviridae;unknown;Chlorovirus	3	6	0.5	1	1	dsDNA viruses, no RNA stage	NCLDV	Phycodnaviridae	unknown	Chlorovirus
VOG10317	sp|P13561|POL2_RCMV RNA2 polyprotein	ssRNA viruses;Picornavirales;Secoviridae;Comovirinae;Comovirus	5	9	0.5556	0	1	ssRNA viruses	Picornavirales	Secoviridae	Comovirinae	Comovirus
VOG06317	REFSEQ 3A	ssRNA viruses;Picornavirales;Picornaviridae;unknown;Cosavirus	4	7	0.5714	0	1	ssRNA viruses	Picornavirales	Picornaviridae	unknown	Cosavirus
VOG04938	sp|Q83044|R1A_LIYV9 Replicase polyprotein 1a	ssRNA viruses;unknown;Closteroviridae;unknown;Crinivirus	6	12	0.5	0	1	ssRNA viruses	unknown	Closteroviridae	unknown	Crinivirus
VOG08058	REFSEQ p9	ssRNA viruses;unknown;Closteroviridae;unknown;Crinivirus	6	12	0.5	0	1	ssRNA viruses	unknown	Closteroviridae	unknown	Crinivirus
VOG03986	sp|Q91ID5|VP5_LDCPR Putative structural protein VP5	dsRNA viruses;unknown;Reoviridae;Spinareovirinae;Cypovirus	3	6	0.5	1	1	dsRNA viruses	unknown	Reoviridae	Spinareovirinae	Cypovirus
VOG01944	sp|F5HGU6|UL132_HCMVM Envelope glycoprotein UL132	dsDNA viruses, no RNA stage;Herpesvirales;Herpesviridae;Betaherpesvirinae;Cytomegalovirus	7	8	0.875	0	1	dsDNA viruses, no RNA stage	Herpesvirales	Herpesviridae	Betaherpesvirinae	Cytomegalovirus
VOG03844	sp|F5HG95|US29_HCMVM Uncharacterized protein US29	dsDNA viruses, no RNA stage;Herpesvirales;Herpesviridae;Betaherpesvirinae;Cytomegalovirus	7	8	0.875	0	1	dsDNA viruses, no RNA stage	Herpesvirales	Herpesviridae	Betaherpesvirinae	Cytomegalovirus
VOG03884	sp|Q6RJQ3|UL141_HCMVM Protein UL141	dsDNA viruses, no RNA stage;Herpesvirales;Herpesviridae;Betaherpesvirinae;Cytomegalovirus	7	8	0.875	0	1	dsDNA viruses, no RNA stage	Herpesvirales	Herpesviridae	Betaherpesvirinae	Cytomegalovirus
VOG03921	sp|F5HD27|UL121_HCMVM Membrane protein UL121	dsDNA viruses, no RNA stage;Herpesvirales;Herpesviridae;Betaherpesvirinae;Cytomegalovirus	7	8	0.875	0	1	dsDNA viruses, no RNA stage	Herpesvirales	Herpesviridae	Betaherpesvirinae	Cytomegalovirus
VOG03936	sp|F5HHZ3|UL42_HCMVM Protein UL42	dsDNA viruses, no RNA stage;Herpesvirales;Herpesviridae;Betaherpesvirinae;Cytomegalovirus	7	8	0.875	0	1	dsDNA viruses, no RNA stage	Herpesvirales	Herpesviridae	Betaherpesvirinae	Cytomegalovirus
VOG04430	sp|Q6SW34|UL116_HCMVM Uncharacterized protein UL116	dsDNA viruses, no RNA stage;Herpesvirales;Herpesviridae;Betaherpesvirinae;Cytomegalovirus	7	8	0.875	0	1	dsDNA viruses, no RNA stage	Herpesvirales	Herpesviridae	Betaherpesvirinae	Cytomegalovirus
VOG09330	sp|P08318|PP150_HCMVA Large structural phosphoprotein	dsDNA viruses, no RNA stage;Herpesvirales;Herpesviridae;Betaherpesvirinae;Cytomegalovirus	7	8	0.875	0	1	dsDNA viruses, no RNA stage	Herpesvirales	Herpesviridae	Betaherpesvirinae	Cytomegalovirus
VOG03862	sp|F5HF44|UL145_HCMVM Protein UL145	dsDNA viruses, no RNA stage;Herpesvirales;Herpesviridae;Betaherpesvirinae;Cytomegalovirus	7	8	0.875	0	1.86	dsDNA viruses, no RNA stage	Herpesvirales	Herpesviridae	Betaherpesvirinae	Cytomegalovirus
VOG00743	sp|F5HFG3|UL41A_HCMVM Protein UL41A	dsDNA viruses, no RNA stage;Herpesvirales;Herpesviridae;Betaherpesvirinae;Cytomegalovirus	6	8	0.75	0	1	dsDNA viruses, no RNA stage	Herpesvirales	Herpesviridae	Betaherpesvirinae	Cytomegalovirus
VOG03840	sp|F5HCP3|UL130_HCMVM Envelope glycoprotein UL130	dsDNA viruses, no RNA stage;Herpesvirales;Herpesviridae;Betaherpesvirinae;Cytomegalovirus	6	8	0.75	0	1	dsDNA viruses, no RNA stage	Herpesvirales	Herpesviridae	Betaherpesvirinae	Cytomegalovirus
VOG06141	sp|F5HCM1|VIE1_HCMVM 55 kDa immediate-early protein 1	dsDNA viruses, no RNA stage;Herpesvirales;Herpesviridae;Betaherpesvirinae;Cytomegalovirus	6	8	0.75	0	1	dsDNA viruses, no RNA stage	Herpesvirales	Herpesviridae	Betaherpesvirinae	Cytomegalovirus
VOG06258	sp|F5HET4|U131A_HCMVM Protein UL131A	dsDNA viruses, no RNA stage;Herpesvirales;Herpesviridae;Betaherpesvirinae;Cytomegalovirus	6	8	0.75	0	1	dsDNA viruses, no RNA stage	Herpesvirales	Herpesviridae	Betaherpesvirinae	Cytomegalovirus
VOG02077	sp|Q6SWB8|UL13_HCMVM Uncharacterized protein UL13	dsDNA viruses, no RNA stage;Herpesvirales;Herpesviridae;Betaherpesvirinae;Cytomegalovirus	5	8	0.625	0	1	dsDNA viruses, no RNA stage	Herpesvirales	Herpesviridae	Betaherpesvirinae	Cytomegalovirus
VOG02108	sp|F5HBX1|CXCL1_HCMVM Chemokine vCXCL1	dsDNA viruses, no RNA stage;Herpesvirales;Herpesviridae;Betaherpesvirinae;Cytomegalovirus	5	8	0.625	0	1	dsDNA viruses, no RNA stage	Herpesvirales	Herpesviridae	Betaherpesvirinae	Cytomegalovirus
VOG04154	sp|F5HH39|UL21A_HCMVM Uncharacterized protein UL21A	dsDNA viruses, no RNA stage;Herpesvirales;Herpesviridae;Betaherpesvirinae;Cytomegalovirus	5	8	0.625	0	1	dsDNA viruses, no RNA stage	Herpesvirales	Herpesviridae	Betaherpesvirinae	Cytomegalovirus
VOG04174	sp|Q6SW92|UL40_HCMVM Protein UL40	dsDNA viruses, no RNA stage;Herpesvirales;Herpesviridae;Betaherpesvirinae;Cytomegalovirus	5	8	0.625	0	1	dsDNA viruses, no RNA stage	Herpesvirales	Herpesviridae	Betaherpesvirinae	Cytomegalovirus
VOG04380	sp|P16809|IR11_HCMVA Viral Fc-gamma receptor-like protein IR11	dsDNA viruses, no RNA stage;Herpesvirales;Herpesviridae;Betaherpesvirinae;Cytomegalovirus	5	8	0.625	0	1	dsDNA viruses, no RNA stage	Herpesvirales	Herpesviridae	Betaherpesvirinae	Cytomegalovirus
VOG11683	sp|F5HB41|US30_HCMVM Uncharacterized protein US30	dsDNA viruses, no RNA stage;Herpesvirales;Herpesviridae;Betaherpesvirinae;Cytomegalovirus	5	8	0.625	0	1	dsDNA viruses, no RNA stage	Herpesvirales	Herpesviridae	Betaherpesvirinae	Cytomegalovirus
VOG12248	sp|Q6SWB7|UL14_HCMVM Uncharacterized protein UL14	dsDNA viruses, no RNA stage;Herpesvirales;Herpesviridae;Betaherpesvirinae;Cytomegalovirus	5	8	0.625	0	1	dsDNA viruses, no RNA stage	Herpesvirales	Herpesviridae	Betaherpesvirinae	Cytomegalovirus
VOG15837	sp|P16740|UL120_HCMVA Uncharacterized protein UL120	dsDNA viruses, no RNA stage;Herpesvirales;Herpesviridae;Betaherpesvirinae;Cytomegalovirus	5	8	0.625	0	1	dsDNA viruses, no RNA stage	Herpesvirales	Herpesviridae	Betaherpesvirinae	Cytomegalovirus
VOG19635	sp|F5H8Q3|UL148_HCMVM Membrane protein UL148	dsDNA viruses, no RNA stage;Herpesvirales;Herpesviridae;Betaherpesvirinae;Cytomegalovirus	5	8	0.625	0	1	dsDNA viruses, no RNA stage	Herpesvirales	Herpesviridae	Betaherpesvirinae	Cytomegalovirus
VOG19809	sp|F5H9Z4|UL20_HCMVM Membrane protein UL20	dsDNA viruses, no RNA stage;Herpesvirales;Herpesviridae;Betaherpesvirinae;Cytomegalovirus	5	8	0.625	0	1	dsDNA viruses, no RNA stage	Herpesvirales	Herpesviridae	Betaherpesvirinae	Cytomegalovirus
VOG03953	sp|Q6SWC9|RL13_HCMVM Membrane protein RL13	dsDNA viruses, no RNA stage;Herpesvirales;Herpesviridae;Betaherpesvirinae;Cytomegalovirus	5	8	0.625	0	1.2	dsDNA viruses, no RNA stage	Herpesvirales	Herpesviridae	Betaherpesvirinae	Cytomegalovirus
VOG02081	sp|F5HC33|US09_HCMVM Membrane glycoprotein US9	dsDNA viruses, no RNA stage;Herpesvirales;Herpesviridae;Betaherpesvirinae;Cytomegalovirus	5	8	0.625	0	1.8	dsDNA viruses, no RNA stage	Herpesvirales	Herpesviridae	Betaherpesvirinae	Cytomegalovirus
VOG01223	sp|F5HEU0|US03_HCMVM Membrane glycoprotein US3	dsDNA viruses, no RNA stage;Herpesvirales;Herpesviridae;Betaherpesvirinae;Cytomegalovirus	5	8	0.625	0	2	dsDNA viruses, no RNA stage	Herpesvirales	Herpesviridae	Betaherpesvirinae	Cytomegalovirus
VOG02004	sp|F5HGC2|UL30_HCMVM Uncharacterized protein UL30	dsDNA viruses, no RNA stage;Herpesvirales;Herpesviridae;Betaherpesvirinae;Cytomegalovirus	4	8	0.5	0	1	dsDNA viruses, no RNA stage	Herpesvirales	Herpesviridae	Betaherpesvirinae	Cytomegalovirus
VOG03894	REFSEQ envelope protein UL128	dsDNA viruses, no RNA stage;Herpesvirales;Herpesviridae;Betaherpesvirinae;Cytomegalovirus	4	8	0.5	0	1	dsDNA viruses, no RNA stage	Herpesvirales	Herpesviridae	Betaherpesvirinae	Cytomegalovirus
VOG03981	sp|Q6SWD5|IR01_HCMVM Uncharacterized protein HKLF1	dsDNA viruses, no RNA stage;Herpesvirales;Herpesviridae;Betaherpesvirinae;Cytomegalovirus	4	8	0.5	0	1	dsDNA viruses, no RNA stage	Herpesvirales	Herpesviridae	Betaherpesvirinae	Cytomegalovirus
VOG11838	REFSEQ Cy174	dsDNA viruses, no RNA stage;Herpesvirales;Herpesviridae;Betaherpesvirinae;Cytomegalovirus	4	8	0.5	0	1	dsDNA viruses, no RNA stage	Herpesvirales	Herpesviridae	Betaherpesvirinae	Cytomegalovirus
VOG15393	sp|Q9DIC6|GLYCO_LNYV3 Glycoprotein	ssRNA viruses;Mononegavirales;Rhabdoviridae;unknown;Cytorhabdovirus	9	12	0.75	1	1	ssRNA viruses	Mononegavirales	Rhabdoviridae	unknown	Cytorhabdovirus
VOG20982	sp|Q9E7N7|VP4A_LNYV3 Phosphoprotein	ssRNA viruses;Mononegavirales;Rhabdoviridae;unknown;Cytorhabdovirus	7	12	0.5833	1	1	ssRNA viruses	Mononegavirales	Rhabdoviridae	unknown	Cytorhabdovirus
VOG00729	sp|Q9E7N9|MATRX_LNYV3 Matrix protein	ssRNA viruses;Mononegavirales;Rhabdoviridae;unknown;Cytorhabdovirus	6	12	0.5	1	1	ssRNA viruses	Mononegavirales	Rhabdoviridae	unknown	Cytorhabdovirus
VOG04383	sp|P06925|VE4_PAPVD Probable protein E4	dsDNA viruses, no RNA stage;unknown;Papillomaviridae;unknown;Deltapapillomavirus	6	7	0.8571	1	1	dsDNA viruses, no RNA stage	unknown	Papillomaviridae	unknown	Deltapapillomavirus
VOG03982	sp|Q9E787|PHOSP_BEFVB Phosphoprotein	ssRNA viruses;Mononegavirales;Rhabdoviridae;unknown;Ephemerovirus	7	9	0.7778	0	1	ssRNA viruses	Mononegavirales	Rhabdoviridae	unknown	Ephemerovirus
VOG04121	sp|Q65109|VPB_ARV Protein beta	ssRNA viruses;Mononegavirales;Rhabdoviridae;unknown;Ephemerovirus	5	9	0.5556	0	1	ssRNA viruses	Mononegavirales	Rhabdoviridae	unknown	Ephemerovirus
VOG03964	sp|P19898|VP10_RBSDV Protein S10	dsRNA viruses;unknown;Reoviridae;Spinareovirinae;Fijivirus	5	6	0.8333	1	1	dsRNA viruses	unknown	Reoviridae	Spinareovirinae	Fijivirus
VOG04886	sp|Q9YX47|VP4_FDVS Uncharacterized protein VP4	dsRNA viruses;unknown;Reoviridae;Spinareovirinae;Fijivirus	5	6	0.8333	1	1	dsRNA viruses	unknown	Reoviridae	Spinareovirinae	Fijivirus
VOG12843	sp|Q7TF75|VP8_FDVS Microtubule-associated protein VP8	dsRNA viruses;unknown;Reoviridae;Spinareovirinae;Fijivirus	5	6	0.8333	0	1	dsRNA viruses	unknown	Reoviridae	Spinareovirinae	Fijivirus
VOG13158	sp|P22119|VP61_MRDV Probable non-structural 41.0 kDa protein	dsRNA viruses;unknown;Reoviridae;Spinareovirinae;Fijivirus	5	6	0.8333	0	1	dsRNA viruses	unknown	Reoviridae	Spinareovirinae	Fijivirus
VOG19619	sp|Q8JYK0|VP5_FDVS Uncharacterized protein VP5	dsRNA viruses;unknown;Reoviridae;Spinareovirinae;Fijivirus	5	6	0.8333	0	1	dsRNA viruses	unknown	Reoviridae	Spinareovirinae	Fijivirus
VOG05649	sp|Q8QV05|VP6_FDVS Uncharacterized protein VP6	dsRNA viruses;unknown;Reoviridae;Spinareovirinae;Fijivirus	4	6	0.6667	0	1	dsRNA viruses	unknown	Reoviridae	Spinareovirinae	Fijivirus
VOG10702	sp|Q9YX38|VP91_FDVS Non-structural protein P9-1	dsRNA viruses;unknown;Reoviridae;Spinareovirinae;Fijivirus	4	6	0.6667	0	1	dsRNA viruses	unknown	Reoviridae	Spinareovirinae	Fijivirus
VOG18290	sp|P22120|VP62_MRDV Probable non-structural 36.3 kDa protein	dsRNA viruses;unknown;Reoviridae;Spinareovirinae;Fijivirus	4	6	0.6667	0	1	dsRNA viruses	unknown	Reoviridae	Spinareovirinae	Fijivirus
VOG18629	sp|Q9YX37|VP92_FDVS Uncharacterized protein VP9-2	dsRNA viruses;unknown;Reoviridae;Spinareovirinae;Fijivirus	4	6	0.6667	0	1	dsRNA viruses	unknown	Reoviridae	Spinareovirinae	Fijivirus
VOG19512	sp|Q8QV02|VP3_FDVS Putative structural protein VP3	dsRNA viruses;unknown;Reoviridae;Spinareovirinae;Fijivirus	4	6	0.6667	0	1	dsRNA viruses	unknown	Reoviridae	Spinareovirinae	Fijivirus
VOG09416	sp|Q06392|VSR_SBWMN Suppressor of RNA silencing	ssRNA viruses;unknown;Virgaviridae;unknown;Furovirus	4	5	0.8	0	1	ssRNA viruses	unknown	Virgaviridae	unknown	Furovirus
VOG16513	REFSEQ capsid protein	dsRNA viruses;unknown;Partitiviridae;unknown;Gammapartitivirus	5	6	0.8333	1	1	dsRNA viruses	unknown	Partitiviridae	unknown	Gammapartitivirus
VOG14904	sp|Q99153|CAPSD_CAVC1 Capsid protein	ssDNA viruses;unknown;Circoviridae;unknown;Gyrovirus	8	8	1	0	1	ssDNA viruses	unknown	Circoviridae	unknown	Gyrovirus
VOG21030	sp|P69485|VP2_CAVCI Dual specificity protein phosphatase VP2	ssDNA viruses;unknown;Circoviridae;unknown;Gyrovirus	8	8	1	1	1	ssDNA viruses	unknown	Circoviridae	unknown	Gyrovirus
VOG03993	sp|Q99152|VP3_CAVC1 Apoptin	ssDNA viruses;unknown;Circoviridae;unknown;Gyrovirus	5	8	0.625	0	1	ssDNA viruses	unknown	Circoviridae	unknown	Gyrovirus
VOG01948	sp|O55779|C_HENDH Protein C	ssRNA viruses;Mononegavirales;Paramyxoviridae;unknown;Henipavirus	5	5	1	1	1	ssRNA viruses	Mononegavirales	Paramyxoviridae	unknown	Henipavirus
VOG02240	sp|P51724|YO22_BPHC1 Uncharacterized 26.0 kDa protein in rep-hol intergenic region	dsDNA viruses, no RNA stage;Caudovirales;Myoviridae;Peduovirinae;Hp1virus	5	5	1	1	1	dsDNA viruses, no RNA stage	Caudovirales	Myoviridae	Peduovirinae	Hp1virus
VOG02812	sp|P51705|VCOX_BPHC1 Regulatory protein cox	dsDNA viruses, no RNA stage;Caudovirales;Myoviridae;Peduovirinae;Hp1virus	5	5	1	1	1	dsDNA viruses, no RNA stage	Caudovirales	Myoviridae	Peduovirinae	Hp1virus
VOG05525	sp|P51726|YO24_BPHC1 Putative tail tube protein	dsDNA viruses, no RNA stage;Caudovirales;Myoviridae;Peduovirinae;Hp1virus	5	5	1	1	1	dsDNA viruses, no RNA stage	Caudovirales	Myoviridae	Peduovirinae	Hp1virus
VOG06459	sp|P51737|YO33_BPHC1 Uncharacterized 28.3 kDa protein in lys 3'region	dsDNA viruses, no RNA stage;Caudovirales;Myoviridae;Peduovirinae;Hp1virus	5	5	1	1	1	dsDNA viruses, no RNA stage	Caudovirales	Myoviridae	Peduovirinae	Hp1virus
VOG06885	sp|P51738|YO34_BPHC1 Uncharacterized 20.8 kDa protein in lys 3'region	dsDNA viruses, no RNA stage;Caudovirales;Myoviridae;Peduovirinae;Hp1virus	5	5	1	1	1	dsDNA viruses, no RNA stage	Caudovirales	Myoviridae	Peduovirinae	Hp1virus
VOG09445	sp|P51732|YO28_BPHC1 Uncharacterized 12.7 kDa protein in lys 3'region	dsDNA viruses, no RNA stage;Caudovirales;Myoviridae;Peduovirinae;Hp1virus	5	5	1	1	1	dsDNA viruses, no RNA stage	Caudovirales	Myoviridae	Peduovirinae	Hp1virus
VOG10764	sp|P51739|YO35_BPHC1 Uncharacterized 58.7 kDa protein in lys 3'region	dsDNA viruses, no RNA stage;Caudovirales;Myoviridae;Peduovirinae;Hp1virus	5	5	1	1	1	dsDNA viruses, no RNA stage	Caudovirales	Myoviridae	Peduovirinae	Hp1virus
VOG14351	sp|P51725|YO23_BPHC1 Putative tail sheath protein	dsDNA viruses, no RNA stage;Caudovirales;Myoviridae;Peduovirinae;Hp1virus	5	5	1	1	1	dsDNA viruses, no RNA stage	Caudovirales	Myoviridae	Peduovirinae	Hp1virus
VOG14418	sp|P51730|YO26_BPHC1 Uncharacterized 11.3 kDa protein in lys 3'region	dsDNA viruses, no RNA stage;Caudovirales;Myoviridae;Peduovirinae;Hp1virus	4	5	0.8	1	1	dsDNA viruses, no RNA stage	Caudovirales	Myoviridae	Peduovirinae	Hp1virus
VOG18106	sp|P69623|YO08_BPS2 Uncharacterized 10.8 kDa protein in cox-rep intergenic region	dsDNA viruses, no RNA stage;Caudovirales;Myoviridae;Peduovirinae;Hp1virus	3	5	0.6	0	1	dsDNA viruses, no RNA stage	Caudovirales	Myoviridae	Peduovirinae	Hp1virus
VOG10678	sp|P03598|CAPSD_TOBSV Capsid protein	ssRNA viruses;unknown;Bromoviridae;unknown;Ilarvirus	20	20	1	0	1	ssRNA viruses	unknown	Bromoviridae	unknown	Ilarvirus
VOG01236	sp|P89679|2B_TOBSV Suppressor of silencing 2b	ssRNA viruses;unknown;Bromoviridae;unknown;Ilarvirus	12	20	0.6	0	1	ssRNA viruses	unknown	Bromoviridae	unknown	Ilarvirus
VOG04098	sp|P89201|POLG_SPMMV Genome polyprotein	ssRNA viruses;unknown;Potyviridae;unknown;Ipomovirus	4	6	0.6667	0	1	ssRNA viruses	unknown	Potyviridae	unknown	Ipomovirus
VOG10941	REFSEQ PIPO	ssRNA viruses;unknown;Potyviridae;unknown;Ipomovirus	3	6	0.5	0	1	ssRNA viruses	unknown	Potyviridae	unknown	Ipomovirus
VOG01959	sp|O55757|159L_IIV6 Uncharacterized protein 159L	dsDNA viruses, no RNA stage;NCLDV;Iridoviridae;Betairidovirinae;Iridovirus	7	7	1	0	1.71	dsDNA viruses, no RNA stage	NCLDV	Iridoviridae	Betairidovirinae	Iridovirus
VOG17090	sp|Q91FU4|228L_IIV6 Uncharacterized protein 228L	dsDNA viruses, no RNA stage;NCLDV;Iridoviridae;Betairidovirinae;Iridovirus	6	7	0.8571	1	1	dsDNA viruses, no RNA stage	NCLDV	Iridoviridae	Betairidovirinae	Iridovirus
VOG04199	sp|Q91G85|009R_IIV6 Uncharacterized protein 009R	dsDNA viruses, no RNA stage;NCLDV;Iridoviridae;Betairidovirinae;Iridovirus	5	7	0.7143	0	1	dsDNA viruses, no RNA stage	NCLDV	Iridoviridae	Betairidovirinae	Iridovirus
VOG09192	REFSEQ histone H4-like	dsDNA viruses, no RNA stage;NCLDV;Iridoviridae;Betairidovirinae;Iridovirus	5	7	0.7143	1	1	dsDNA viruses, no RNA stage	NCLDV	Iridoviridae	Betairidovirinae	Iridovirus
VOG21131	sp|Q91FN1|293R_IIV6 Uncharacterized protein 293R	dsDNA viruses, no RNA stage;NCLDV;Iridoviridae;Betairidovirinae;Iridovirus	4	7	0.5714	0	1	dsDNA viruses, no RNA stage	NCLDV	Iridoviridae	Betairidovirinae	Iridovirus
VOG04457	sp|P05842|VNCS_BMDNV Putative non-capsid protein NS-1	ssDNA viruses;unknown;Parvoviridae;Densovirinae;Iteradensovirus	6	7	0.8571	0	1	ssDNA viruses	unknown	Parvoviridae	Densovirinae	Iteradensovirus
VOG08241	REFSEQ nonstructural protein 2	ssDNA viruses;unknown;Parvoviridae;Densovirinae;Iteradensovirus	6	7	0.8571	0	1	ssDNA viruses	unknown	Parvoviridae	Densovirinae	Iteradensovirus
VOG01577	REFSEQ E4	dsDNA viruses, no RNA stage;unknown;Papillomaviridae;unknown;Lambdapapillomavirus	3	6	0.5	1	1	dsDNA viruses, no RNA stage	unknown	Papillomaviridae	unknown	Lambdapapillomavirus
VOG13528	sp|P29045|RDRP_BYDVR Putative RNA-directed RNA polymerase	ssRNA viruses;unknown;Luteoviridae;unknown;Luteovirus	8	8	1	1	1	ssRNA viruses	unknown	Luteoviridae	unknown	Luteovirus
VOG08774	sp|Q6X1D6|MATRX_ARAV Matrix protein	ssRNA viruses;Mononegavirales;Rhabdoviridae;unknown;Lyssavirus	17	17	1	0	1	ssRNA viruses	Mononegavirales	Rhabdoviridae	unknown	Lyssavirus
VOG09720	sp|O56773|PHOSP_LBV Phosphoprotein	ssRNA viruses;Mononegavirales;Rhabdoviridae;unknown;Lyssavirus	17	17	1	0	1	ssRNA viruses	Mononegavirales	Rhabdoviridae	unknown	Lyssavirus
VOG04583	sp|Q77MR2|VG69_GAHVM Uncharacterized gene 69 protein	dsDNA viruses, no RNA stage;Herpesvirales;Herpesviridae;Alphaherpesvirinae;Mardivirus	7	7	1	0	1.14	dsDNA viruses, no RNA stage	Herpesvirales	Herpesviridae	Alphaherpesvirinae	Mardivirus
VOG16520	sp|Q9E6M1|VG72_GAHVM Uncharacterized gene 72 protein	dsDNA viruses, no RNA stage;Herpesvirales;Herpesviridae;Alphaherpesvirinae;Mardivirus	5	7	0.7143	0	1	dsDNA viruses, no RNA stage	Herpesvirales	Herpesviridae	Alphaherpesvirinae	Mardivirus
VOG03812	REFSEQ LORF3	dsDNA viruses, no RNA stage;Herpesvirales;Herpesviridae;Alphaherpesvirinae;Mardivirus	4	7	0.5714	0	1.25	dsDNA viruses, no RNA stage	Herpesvirales	Herpesviridae	Alphaherpesvirinae	Mardivirus
VOG04288	REFSEQ protein LORF2	dsDNA viruses, no RNA stage;Herpesvirales;Herpesviridae;Alphaherpesvirinae;Mardivirus	4	7	0.5714	0	1.25	dsDNA viruses, no RNA stage	Herpesvirales	Herpesviridae	Alphaherpesvirinae	Mardivirus
VOG13139	sp|P03248|E1BS_ADE07 E1B protein, small T-antigen	dsDNA viruses, no RNA stage;unknown;Adenoviridae;unknown;Mastadenovirus	40	60	0.6667	0	1	dsDNA viruses, no RNA stage	unknown	Adenoviridae	unknown	Mastadenovirus
VOG22021	sp|P36717|CORE5_ADE12 Core-capsid bridging protein	dsDNA viruses, no RNA stage;unknown;Adenoviridae;unknown;Mastadenovirus	40	60	0.6667	0	1	dsDNA viruses, no RNA stage	unknown	Adenoviridae	unknown	Mastadenovirus
VOG19084	sp|P03284|CAP9_ADE12 Hexon-interlacing protein	dsDNA viruses, no RNA stage;unknown;Adenoviridae;unknown;Mastadenovirus	38	60	0.6333	0	1	dsDNA viruses, no RNA stage	unknown	Adenoviridae	unknown	Mastadenovirus
VOG01590	sp|P06499|E1A_ADES7 Early E1A protein	dsDNA viruses, no RNA stage;unknown;Adenoviridae;unknown;Mastadenovirus	31	60	0.5167	0	1	dsDNA viruses, no RNA stage	unknown	Adenoviridae	unknown	Mastadenovirus
VOG06114	sp|Q9YZN9|C_MEASC Protein C	ssRNA viruses;Mononegavirales;Paramyxoviridae;unknown;Morbillivirus	6	7	0.8571	0	1	ssRNA viruses	Mononegavirales	Paramyxoviridae	unknown	Morbillivirus
VOG01048	sp|P71389|VPN_HAEIN Mu-like prophage FluMu DNA circularization protein	dsDNA viruses, no RNA stage;Caudovirales;Myoviridae;unknown;Muvirus	5	5	1	1	1	dsDNA viruses, no RNA stage	Caudovirales	Myoviridae	unknown	Muvirus
VOG01509	sp|P75982|YMFQ_ECOLI Uncharacterized protein YmfQ	dsDNA viruses, no RNA stage;Caudovirales;Myoviridae;unknown;Muvirus	5	5	1	1	1	dsDNA viruses, no RNA stage	Caudovirales	Myoviridae	unknown	Muvirus
VOG01694	sp|P79677|GP38_BPMU Putative sheath terminator protein	dsDNA viruses, no RNA stage;Caudovirales;Myoviridae;unknown;Muvirus	5	5	1	1	1	dsDNA viruses, no RNA stage	Caudovirales	Myoviridae	unknown	Muvirus
VOG03542	sp|P44233|VPL_HAEIN Mu-like prophage FluMu tail sheath protein	dsDNA viruses, no RNA stage;Caudovirales;Myoviridae;unknown;Muvirus	5	5	1	1	1	dsDNA viruses, no RNA stage	Caudovirales	Myoviridae	unknown	Muvirus
VOG01342	sp|P79679|TUBE_BPMU Tail tube protein	dsDNA viruses, no RNA stage;Caudovirales;Myoviridae;unknown;Muvirus	3	5	0.6	1	1	dsDNA viruses, no RNA stage	Caudovirales	Myoviridae	unknown	Muvirus
VOG05929	sp|Q38492|GP14_BPMU Uncharacterized protein gp14	dsDNA viruses, no RNA stage;Caudovirales;Myoviridae;unknown;Muvirus	3	5	0.6	0	1	dsDNA viruses, no RNA stage	Caudovirales	Myoviridae	unknown	Muvirus
VOG06859	sp|Q9T1V8|TRP_BPMU Probable tail terminator protein	dsDNA viruses, no RNA stage;Caudovirales;Myoviridae;unknown;Muvirus	3	5	0.6	0	1	dsDNA viruses, no RNA stage	Caudovirales	Myoviridae	unknown	Muvirus
VOG08812	sp|Q9T1W0|GP35_BPMU Uncharacterized protein gp35	dsDNA viruses, no RNA stage;Caudovirales;Myoviridae;unknown;Muvirus	3	5	0.6	0	1	dsDNA viruses, no RNA stage	Caudovirales	Myoviridae	unknown	Muvirus
VOG09012	sp|Q9T1V6|TMP_BPMU Probable tape measure protein	dsDNA viruses, no RNA stage;Caudovirales;Myoviridae;unknown;Muvirus	3	5	0.6	0	1	dsDNA viruses, no RNA stage	Caudovirales	Myoviridae	unknown	Muvirus
VOG11770	sp|Q9T1X7|GP11_BPMU Uncharacterized protein gp11	dsDNA viruses, no RNA stage;Caudovirales;Myoviridae;unknown;Muvirus	3	5	0.6	0	1	dsDNA viruses, no RNA stage	Caudovirales	Myoviridae	unknown	Muvirus
VOG13794	sp|Q38480|GP8_BPMU Uncharacterized protein gp8	dsDNA viruses, no RNA stage;Caudovirales;Myoviridae;unknown;Muvirus	3	5	0.6	0	1	dsDNA viruses, no RNA stage	Caudovirales	Myoviridae	unknown	Muvirus
VOG15499	sp|P03046|KIL_BPMU Protein kil	dsDNA viruses, no RNA stage;Caudovirales;Myoviridae;unknown;Muvirus	3	5	0.6	0	1	dsDNA viruses, no RNA stage	Caudovirales	Myoviridae	unknown	Muvirus
VOG17246	sp|Q38490|GP13_BPMU Uncharacterized protein gp13	dsDNA viruses, no RNA stage;Caudovirales;Myoviridae;unknown;Muvirus	3	5	0.6	0	1	dsDNA viruses, no RNA stage	Caudovirales	Myoviridae	unknown	Muvirus
VOG18099	sp|P79680|TAP_BPMU Probable tail assembly protein gp41	dsDNA viruses, no RNA stage;Caudovirales;Myoviridae;unknown;Muvirus	3	5	0.6	1	1	dsDNA viruses, no RNA stage	Caudovirales	Myoviridae	unknown	Muvirus
VOG18300	sp|Q9T1X0|GP24_BPMU Uncharacterized protein gp24	dsDNA viruses, no RNA stage;Caudovirales;Myoviridae;unknown;Muvirus	3	5	0.6	0	1	dsDNA viruses, no RNA stage	Caudovirales	Myoviridae	unknown	Muvirus
VOG18379	sp|Q38623|VG20_BPMU Uncharacterized protein gp20	dsDNA viruses, no RNA stage;Caudovirales;Myoviridae;unknown;Muvirus	3	5	0.6	0	1	dsDNA viruses, no RNA stage	Caudovirales	Myoviridae	unknown	Muvirus
VOG19034	sp|Q9T1W9|GP25_BPMU Uncharacterized protein gp25	dsDNA viruses, no RNA stage;Caudovirales;Myoviridae;unknown;Muvirus	3	5	0.6	0	1	dsDNA viruses, no RNA stage	Caudovirales	Myoviridae	unknown	Muvirus
VOG20643	sp|Q38625|GP18_BPMU Uncharacterized protein gp18	dsDNA viruses, no RNA stage;Caudovirales;Myoviridae;unknown;Muvirus	3	5	0.6	1	1	dsDNA viruses, no RNA stage	Caudovirales	Myoviridae	unknown	Muvirus
VOG20938	sp|P07040|REPC_BPD10 Repressor c protein	dsDNA viruses, no RNA stage;Caudovirales;Myoviridae;unknown;Muvirus	3	5	0.6	0	1	dsDNA viruses, no RNA stage	Caudovirales	Myoviridae	unknown	Muvirus
VOG15607	sp|P84406|NEC2_EHV1V Nuclear egress protein 2	dsDNA viruses, no RNA stage;Herpesvirales;Herpesviridae;Alphaherpesvirinae;NA	33	34	0.9706	0	1	dsDNA viruses, no RNA stage	Herpesvirales	Herpesviridae	Alphaherpesvirinae	NA
VOG02085	sp|P14378|GC_BHV1C Envelope glycoprotein C homolog	dsDNA viruses, no RNA stage;Herpesvirales;Herpesviridae;Alphaherpesvirinae;NA	32	34	0.9412	0	1	dsDNA viruses, no RNA stage	Herpesvirales	Herpesviridae	Alphaherpesvirinae	NA
VOG04138	sp|P28972|TEG4_EHV1B Tegument protein UL21 homolog	dsDNA viruses, no RNA stage;Herpesvirales;Herpesviridae;Alphaherpesvirinae;NA	32	34	0.9412	0	1	dsDNA viruses, no RNA stage	Herpesvirales	Herpesviridae	Alphaherpesvirinae	NA
VOG08816	sp|Q6S6V7|GE_EHV1B Envelope glycoprotein E	dsDNA viruses, no RNA stage;Herpesvirales;Herpesviridae;Alphaherpesvirinae;NA	32	34	0.9412	0	1	dsDNA viruses, no RNA stage	Herpesvirales	Herpesviridae	Alphaherpesvirinae	NA
VOG08948	sp|P84405|ITP_EHV1V Inner tegument protein	dsDNA viruses, no RNA stage;Herpesvirales;Herpesviridae;Alphaherpesvirinae;NA	32	34	0.9412	0	1	dsDNA viruses, no RNA stage	Herpesvirales	Herpesviridae	Alphaherpesvirinae	NA
VOG09901	sp|P68334|GK_EHV1K Envelope glycoprotein K	dsDNA viruses, no RNA stage;Herpesvirales;Herpesviridae;Alphaherpesvirinae;NA	32	34	0.9412	0	1	dsDNA viruses, no RNA stage	Herpesvirales	Herpesviridae	Alphaherpesvirinae	NA
VOG11908	sp|P28935|TRX1_EHV1B Triplex capsid protein 1	dsDNA viruses, no RNA stage;Herpesvirales;Herpesviridae;Alphaherpesvirinae;NA	32	34	0.9412	0	1	dsDNA viruses, no RNA stage	Herpesvirales	Herpesviridae	Alphaherpesvirinae	NA
VOG16333	sp|P89470|TEG7_HHV2H Tegument protein UL51	dsDNA viruses, no RNA stage;Herpesvirales;Herpesviridae;Alphaherpesvirinae;NA	32	34	0.9412	0	1	dsDNA viruses, no RNA stage	Herpesvirales	Herpesviridae	Alphaherpesvirinae	NA
VOG16560	sp|P89466|TEG1_HHV2H Tegument protein UL46	dsDNA viruses, no RNA stage;Herpesvirales;Herpesviridae;Alphaherpesvirinae;NA	32	34	0.9412	0	1	dsDNA viruses, no RNA stage	Herpesvirales	Herpesviridae	Alphaherpesvirinae	NA
VOG02082	sp|P08313|TEG5_HHV1F Tegument protein UL47	dsDNA viruses, no RNA stage;Herpesvirales;Herpesviridae;Alphaherpesvirinae;NA	31	34	0.9118	0	1	dsDNA viruses, no RNA stage	Herpesvirales	Herpesviridae	Alphaherpesvirinae	NA
VOG02127	sp|P68329|GI_EHV1D Envelope glycoprotein I	dsDNA viruses, no RNA stage;Herpesvirales;Herpesviridae;Alphaherpesvirinae;NA	31	34	0.9118	0	1	dsDNA viruses, no RNA stage	Herpesvirales	Herpesviridae	Alphaherpesvirinae	NA
VOG04413	sp|P68336|VP16_HHV2H Tegument protein VP16	dsDNA viruses, no RNA stage;Herpesvirales;Herpesviridae;Alphaherpesvirinae;NA	31	34	0.9118	0	1	dsDNA viruses, no RNA stage	Herpesvirales	Herpesviridae	Alphaherpesvirinae	NA
VOG05199	sp|P28280|NP04_HHV2H Nuclear protein UL4	dsDNA viruses, no RNA stage;Herpesvirales;Herpesviridae;Alphaherpesvirinae;NA	31	34	0.9118	0	1	dsDNA viruses, no RNA stage	Herpesvirales	Herpesviridae	Alphaherpesvirinae	NA
VOG06649	sp|P84456|NP03_EHV1V Nuclear phosphoprotein UL3 homolog	dsDNA viruses, no RNA stage;Herpesvirales;Herpesviridae;Alphaherpesvirinae;NA	31	34	0.9118	0	1	dsDNA viruses, no RNA stage	Herpesvirales	Herpesviridae	Alphaherpesvirinae	NA
VOG19608	sp|P10233|VP22_HHV11 Tegument protein VP22	dsDNA viruses, no RNA stage;Herpesvirales;Herpesviridae;Alphaherpesvirinae;NA	31	34	0.9118	0	1	dsDNA viruses, no RNA stage	Herpesvirales	Herpesviridae	Alphaherpesvirinae	NA
VOG19985	sp|P84392|UL20_EHV1V Protein UL20 homolog	dsDNA viruses, no RNA stage;Herpesvirales;Herpesviridae;Alphaherpesvirinae;NA	31	34	0.9118	0	1	dsDNA viruses, no RNA stage	Herpesvirales	Herpesviridae	Alphaherpesvirinae	NA
VOG00782	sp|P28925|ICP4_EHV1B Major viral transcription factor	dsDNA viruses, no RNA stage;Herpesvirales;Herpesviridae;Alphaherpesvirinae;NA	31	34	0.9118	0	1.06	dsDNA viruses, no RNA stage	Herpesvirales	Herpesviridae	Alphaherpesvirinae	NA
VOG00756	sp|P84455|GL_EHV1V Envelope glycoprotein L	dsDNA viruses, no RNA stage;Herpesvirales;Herpesviridae;Alphaherpesvirinae;NA	30	34	0.8824	0	1	dsDNA viruses, no RNA stage	Herpesvirales	Herpesviridae	Alphaherpesvirinae	NA
VOG01149	sp|P89474|ICP22_HHV2H Transcriptional regulator ICP22	dsDNA viruses, no RNA stage;Herpesvirales;Herpesviridae;Alphaherpesvirinae;NA	29	34	0.8529	0	1	dsDNA viruses, no RNA stage	Herpesvirales	Herpesviridae	Alphaherpesvirinae	NA
VOG02008	sp|P84395|SCP_EHV1V Small capsomere-interacting protein	dsDNA viruses, no RNA stage;Herpesvirales;Herpesviridae;Alphaherpesvirinae;NA	29	34	0.8529	0	1	dsDNA viruses, no RNA stage	Herpesvirales	Herpesviridae	Alphaherpesvirinae	NA
VOG14103	sp|P84399|PAP_EHV1V DNA polymerase processivity factor	dsDNA viruses, no RNA stage;Herpesvirales;Herpesviridae;Alphaherpesvirinae;NA	29	34	0.8529	0	1	dsDNA viruses, no RNA stage	Herpesvirales	Herpesviridae	Alphaherpesvirinae	NA
VOG15162	sp|P24872|GD_EHV1A Envelope glycoprotein D	dsDNA viruses, no RNA stage;Herpesvirales;Herpesviridae;Alphaherpesvirinae;NA	29	34	0.8529	0	1	dsDNA viruses, no RNA stage	Herpesvirales	Herpesviridae	Alphaherpesvirinae	NA
VOG04222	sp|P06483|EV45_HHV23 Envelope protein UL45	dsDNA viruses, no RNA stage;Herpesvirales;Herpesviridae;Alphaherpesvirinae;NA	26	34	0.7647	0	1	dsDNA viruses, no RNA stage	Herpesvirales	Herpesviridae	Alphaherpesvirinae	NA
VOG16652	sp|P84448|CEP3_EHV1V Cytoplasmic envelopment protein 3	dsDNA viruses, no RNA stage;Herpesvirales;Herpesviridae;Alphaherpesvirinae;NA	26	34	0.7647	0	1	dsDNA viruses, no RNA stage	Herpesvirales	Herpesviridae	Alphaherpesvirinae	NA
VOG20237	sp|P06485|US02_HHV11 Protein US2	dsDNA viruses, no RNA stage;Herpesvirales;Herpesviridae;Alphaherpesvirinae;NA	26	34	0.7647	0	1	dsDNA viruses, no RNA stage	Herpesvirales	Herpesviridae	Alphaherpesvirinae	NA
VOG22106	sp|P28281|TEG6_HHV2H Tegument protein UL55	dsDNA viruses, no RNA stage;Herpesvirales;Herpesviridae;Alphaherpesvirinae;NA	26	34	0.7647	0	1	dsDNA viruses, no RNA stage	Herpesvirales	Herpesviridae	Alphaherpesvirinae	NA
VOG21903	sp|P84402|US10_EHV1V Virion protein US10 homolog	dsDNA viruses, no RNA stage;Herpesvirales;Herpesviridae;Alphaherpesvirinae;NA	21	34	0.6176	0	1	dsDNA viruses, no RNA stage	Herpesvirales	Herpesviridae	Alphaherpesvirinae	NA
VOG01153	sp|P84400|MB43_EHV1V Membrane protein UL43 homolog	dsDNA viruses, no RNA stage;Herpesvirales;Herpesviridae;Alphaherpesvirinae;NA	19	34	0.5588	0	1	dsDNA viruses, no RNA stage	Herpesvirales	Herpesviridae	Alphaherpesvirinae	NA
VOG01209	sp|Q6GZW1|014R_FRG3G Uncharacterized protein 014R	dsDNA viruses, no RNA stage;NCLDV;Iridoviridae;Alphairidovirinae;NA	10	10	1	1	1	dsDNA viruses, no RNA stage	NCLDV	Iridoviridae	Alphairidovirinae	NA
VOG04012	sp|Q6GZS5|051R_FRG3G Uncharacterized protein 051R	dsDNA viruses, no RNA stage;NCLDV;Iridoviridae;Alphairidovirinae;NA	10	10	1	1	1	dsDNA viruses, no RNA stage	NCLDV	Iridoviridae	Alphairidovirinae	NA
VOG04323	sp|Q6GZR8|057R_FRG3G Putative phosphotransferase 057R	dsDNA viruses, no RNA stage;NCLDV;Iridoviridae;Alphairidovirinae;NA	10	10	1	1	1	dsDNA viruses, no RNA stage	NCLDV	Iridoviridae	Alphairidovirinae	NA
VOG02001	sp|Q6GZS7|049L_FRG3G Putative SAP domain-containing protein 049L	dsDNA viruses, no RNA stage;NCLDV;Iridoviridae;Alphairidovirinae;NA	9	10	0.9	1	1	dsDNA viruses, no RNA stage	NCLDV	Iridoviridae	Alphairidovirinae	NA
VOG04163	sp|Q6GZN8|087L_FRG3G Uncharacterized protein 087L	dsDNA viruses, no RNA stage;NCLDV;Iridoviridae;Alphairidovirinae;NA	9	10	0.9	1	1	dsDNA viruses, no RNA stage	NCLDV	Iridoviridae	Alphairidovirinae	NA
VOG04371	sp|Q6GZU3|033R_FRG3G Transmembrane protein 033R	dsDNA viruses, no RNA stage;NCLDV;Iridoviridae;Alphairidovirinae;NA	9	10	0.9	1	1	dsDNA viruses, no RNA stage	NCLDV	Iridoviridae	Alphairidovirinae	NA
VOG12996	sp|Q6GZM9|096R_FRG3G Uncharacterized protein 096R	dsDNA viruses, no RNA stage;NCLDV;Iridoviridae;Alphairidovirinae;NA	9	10	0.9	1	1	dsDNA viruses, no RNA stage	NCLDV	Iridoviridae	Alphairidovirinae	NA
VOG21374	sp|Q6GZV5|020R_FRG3G Uncharacterized protein 020R	dsDNA viruses, no RNA stage;NCLDV;Iridoviridae;Alphairidovirinae;NA	9	10	0.9	1	1	dsDNA viruses, no RNA stage	NCLDV	Iridoviridae	Alphairidovirinae	NA
VOG04343	sp|Q6GZU2|034R_FRG3G Uncharacterized protein 034R	dsDNA viruses, no RNA stage;NCLDV;Iridoviridae;Alphairidovirinae;NA	8	10	0.8	1	1	dsDNA viruses, no RNA stage	NCLDV	Iridoviridae	Alphairidovirinae	NA
VOG04363	sp|Q6GZQ6|069R_FRG3G Transmembrane protein 069R	dsDNA viruses, no RNA stage;NCLDV;Iridoviridae;Alphairidovirinae;NA	8	10	0.8	1	1	dsDNA viruses, no RNA stage	NCLDV	Iridoviridae	Alphairidovirinae	NA
VOG11736	sp|Q6GZR1|064R_FRG3G Caspase recruitment domain-containing protein 064R	dsDNA viruses, no RNA stage;NCLDV;Iridoviridae;Alphairidovirinae;NA	7	10	0.7	1	1	dsDNA viruses, no RNA stage	NCLDV	Iridoviridae	Alphairidovirinae	NA
VOG17483	sp|P24094|LSR2_MYCLE Nucleoid-associated protein Lsr2	dsDNA viruses, no RNA stage;Caudovirales;Siphoviridae;Arquatrovirinae;NA	6	9	0.6667	1	1	dsDNA viruses, no RNA stage	Caudovirales	Siphoviridae	Arquatrovirinae	NA
VOG01638	sp|P03746|TUBE1_BPT7 Tail tubular protein gp11	dsDNA viruses, no RNA stage;Caudovirales;Podoviridae;Autographivirinae;NA	108	108	1	1	1	dsDNA viruses, no RNA stage	Caudovirales	Podoviridae	Autographivirinae	NA
VOG20138	sp|P03747|TUBE2_BPT7 Tail tubular protein gp12	dsDNA viruses, no RNA stage;Caudovirales;Podoviridae;Autographivirinae;NA	108	108	1	1	1	dsDNA viruses, no RNA stage	Caudovirales	Podoviridae	Autographivirinae	NA
VOG03134	sp|P20323|PORTL_BPT3 Portal protein	dsDNA viruses, no RNA stage;Caudovirales;Podoviridae;Autographivirinae;NA	108	108	1	1	1.01	dsDNA viruses, no RNA stage	Caudovirales	Podoviridae	Autographivirinae	NA
VOG01065	sp|P03726|EXLYS_BPT7 Peptidoglycan hydrolase gp16	dsDNA viruses, no RNA stage;Caudovirales;Podoviridae;Autographivirinae;NA	101	108	0.9352	1	1	dsDNA viruses, no RNA stage	Caudovirales	Podoviridae	Autographivirinae	NA
VOG18677	sp|P20324|SCAF_BPT3 Capsid assembly scaffolding protein	dsDNA viruses, no RNA stage;Caudovirales;Podoviridae;Autographivirinae;NA	75	108	0.6944	1	1	dsDNA viruses, no RNA stage	Caudovirales	Podoviridae	Autographivirinae	NA
VOG00413	sp|P03724|GP14_BPT7 Internal virion protein gp14	dsDNA viruses, no RNA stage;Caudovirales;Podoviridae;Autographivirinae;NA	71	108	0.6574	1	1	dsDNA viruses, no RNA stage	Caudovirales	Podoviridae	Autographivirinae	NA
VOG00894	sp|P03704|VRPI_BPT7 Bacterial RNA polymerase inhibitor	dsDNA viruses, no RNA stage;Caudovirales;Podoviridae;Autographivirinae;NA	55	108	0.5093	1	1	dsDNA viruses, no RNA stage	Caudovirales	Podoviridae	Autographivirinae	NA
VOG06176	sp|P03723|GP13_BPT7 Probable scaffold protein gp13	dsDNA viruses, no RNA stage;Caudovirales;Podoviridae;Autographivirinae;NA	55	108	0.5093	1	1	dsDNA viruses, no RNA stage	Caudovirales	Podoviridae	Autographivirinae	NA
VOG02174	REFSEQ minor tail protein	dsDNA viruses, no RNA stage;Caudovirales;Siphoviridae;Bclasvirinae;NA	23	35	0.6571	1	1	dsDNA viruses, no RNA stage	Caudovirales	Siphoviridae	Bclasvirinae	NA
VOG14842	REFSEQ minor tail protein	dsDNA viruses, no RNA stage;Caudovirales;Siphoviridae;Bclasvirinae;NA	23	35	0.6571	1	1	dsDNA viruses, no RNA stage	Caudovirales	Siphoviridae	Bclasvirinae	NA
VOG18367	sp|P52509|GL_HHV7J Envelope glycoprotein L	dsDNA viruses, no RNA stage;Herpesvirales;Herpesviridae;Betaherpesvirinae;NA	21	22	0.9545	0	1	dsDNA viruses, no RNA stage	Herpesvirales	Herpesviridae	Betaherpesvirinae	NA
VOG01962	sp|P16763|UL27_HCMVA Protein UL27	dsDNA viruses, no RNA stage;Herpesvirales;Herpesviridae;Betaherpesvirinae;NA	21	22	0.9545	0	1.19	dsDNA viruses, no RNA stage	Herpesvirales	Herpesviridae	Betaherpesvirinae	NA
VOG11962	sp|P52355|ICP27_HHV7J mRNA export factor ICP27 homolog	dsDNA viruses, no RNA stage;Herpesvirales;Herpesviridae;Betaherpesvirinae;NA	20	22	0.9091	0	1	dsDNA viruses, no RNA stage	Herpesvirales	Herpesviridae	Betaherpesvirinae	NA
VOG01941	sp|Q18LF6|TEG7_ELHVK Tegument protein UL51 homolog	dsDNA viruses, no RNA stage;Herpesvirales;Herpesviridae;Betaherpesvirinae;NA	19	22	0.8636	0	1	dsDNA viruses, no RNA stage	Herpesvirales	Herpesviridae	Betaherpesvirinae	NA
VOG03902	sp|P16797|UL91_HCMVA Protein UL91	dsDNA viruses, no RNA stage;Herpesvirales;Herpesviridae;Betaherpesvirinae;NA	19	22	0.8636	0	1	dsDNA viruses, no RNA stage	Herpesvirales	Herpesviridae	Betaherpesvirinae	NA
VOG15680	sp|P16790|VPAP_HCMVA DNA polymerase processivity factor	dsDNA viruses, no RNA stage;Herpesvirales;Herpesviridae;Betaherpesvirinae;NA	19	22	0.8636	0	1	dsDNA viruses, no RNA stage	Herpesvirales	Herpesviridae	Betaherpesvirinae	NA
VOG08246	sp|Q9WT54|U10_HHV6Z Protein U10	dsDNA viruses, no RNA stage;Herpesvirales;Herpesviridae;Betaherpesvirinae;NA	18	22	0.8182	0	1	dsDNA viruses, no RNA stage	Herpesvirales	Herpesviridae	Betaherpesvirinae	NA
VOG18049	sp|P16766|UL35_HCMVA Protein UL35	dsDNA viruses, no RNA stage;Herpesvirales;Herpesviridae;Betaherpesvirinae;NA	18	22	0.8182	0	1	dsDNA viruses, no RNA stage	Herpesvirales	Herpesviridae	Betaherpesvirinae	NA
VOG00498	sp|F5HBC6|PP71_HCMVM Protein pp71	dsDNA viruses, no RNA stage;Herpesvirales;Herpesviridae;Betaherpesvirinae;NA	18	22	0.8182	0	2.72	dsDNA viruses, no RNA stage	Herpesvirales	Herpesviridae	Betaherpesvirinae	NA
VOG00030	sp|F5HAY6|VICA_HCMVM Viral inhibitor of caspase-8-induced apoptosis	dsDNA viruses, no RNA stage;Herpesvirales;Herpesviridae;Betaherpesvirinae;NA	18	22	0.8182	0	8.61	dsDNA viruses, no RNA stage	Herpesvirales	Herpesviridae	Betaherpesvirinae	NA
VOG03831	sp|F5HEN7|SCP_HCMVM Small capsomere-interacting protein	dsDNA viruses, no RNA stage;Herpesvirales;Herpesviridae;Betaherpesvirinae;NA	17	22	0.7727	0	1	dsDNA viruses, no RNA stage	Herpesvirales	Herpesviridae	Betaherpesvirinae	NA
VOG15043	sp|Q9WT46|U18_HHV6Z Putative immediate early glycoprotein	dsDNA viruses, no RNA stage;Herpesvirales;Herpesviridae;Betaherpesvirinae;NA	17	22	0.7727	0	1	dsDNA viruses, no RNA stage	Herpesvirales	Herpesviridae	Betaherpesvirinae	NA
VOG07052	sp|F5HI87|CEP3_HCMVM Cytoplasmic envelopment protein 3	dsDNA viruses, no RNA stage;Herpesvirales;Herpesviridae;Betaherpesvirinae;NA	15	22	0.6818	0	1	dsDNA viruses, no RNA stage	Herpesvirales	Herpesviridae	Betaherpesvirinae	NA
VOG13057	sp|F5HC16|UL34_HCMVM Transcriptional regulator UL34	dsDNA viruses, no RNA stage;Herpesvirales;Herpesviridae;Betaherpesvirinae;NA	15	22	0.6818	0	1	dsDNA viruses, no RNA stage	Herpesvirales	Herpesviridae	Betaherpesvirinae	NA
VOG00738	sp|P16770|UL117_HCMVA Protein UL117	dsDNA viruses, no RNA stage;Herpesvirales;Herpesviridae;Betaherpesvirinae;NA	14	22	0.6364	0	1	dsDNA viruses, no RNA stage	Herpesvirales	Herpesviridae	Betaherpesvirinae	NA
VOG01929	sp|F5HGJ4|PP85_HCMVM Phosphoprotein 85	dsDNA viruses, no RNA stage;Herpesvirales;Herpesviridae;Betaherpesvirinae;NA	14	22	0.6364	0	1	dsDNA viruses, no RNA stage	Herpesvirales	Herpesviridae	Betaherpesvirinae	NA
VOG06279	sp|P52529|U79_HHV6U Protein U79/U80	dsDNA viruses, no RNA stage;Herpesvirales;Herpesviridae;Betaherpesvirinae;NA	13	22	0.5909	0	1	dsDNA viruses, no RNA stage	Herpesvirales	Herpesviridae	Betaherpesvirinae	NA
VOG15424	sp|F5HG98|UL38_HCMVM Apoptosis inhibitor UL38	dsDNA viruses, no RNA stage;Herpesvirales;Herpesviridae;Betaherpesvirinae;NA	13	22	0.5909	0	1	dsDNA viruses, no RNA stage	Herpesvirales	Herpesviridae	Betaherpesvirinae	NA
VOG03890	sp|F5HGG3|UL26_HCMVM Tegument protein UL26	dsDNA viruses, no RNA stage;Herpesvirales;Herpesviridae;Betaherpesvirinae;NA	12	22	0.5455	0	1	dsDNA viruses, no RNA stage	Herpesvirales	Herpesviridae	Betaherpesvirinae	NA
VOG19511	sp|F5HGP1|GO_HCMVM Envelope glycoprotein O	dsDNA viruses, no RNA stage;Herpesvirales;Herpesviridae;Betaherpesvirinae;NA	12	22	0.5455	0	1	dsDNA viruses, no RNA stage	Herpesvirales	Herpesviridae	Betaherpesvirinae	NA
VOG00294	sp|Q6SVX2|TRS1_HCMVM Protein TRS1	dsDNA viruses, no RNA stage;Herpesvirales;Herpesviridae;Betaherpesvirinae;NA	12	22	0.5455	0	1.58	dsDNA viruses, no RNA stage	Herpesvirales	Herpesviridae	Betaherpesvirinae	NA
VOG01955	sp|Q91FJ5|VF329_IIV6 Uncharacterized protein 329R	dsDNA viruses, no RNA stage;NCLDV;Iridoviridae;Betairidovirinae;NA	8	8	1	1	1	dsDNA viruses, no RNA stage	NCLDV	Iridoviridae	Betairidovirinae	NA
VOG01966	sp|Q196V8|102R_IIV3 Uncharacterized protein 102R	dsDNA viruses, no RNA stage;NCLDV;Iridoviridae;Betairidovirinae;NA	8	8	1	1	1	dsDNA viruses, no RNA stage	NCLDV	Iridoviridae	Betairidovirinae	NA
VOG01968	sp|Q91FV8|VF213_IIV6 Transmembrane protein 213R	dsDNA viruses, no RNA stage;NCLDV;Iridoviridae;Betairidovirinae;NA	8	8	1	1	1	dsDNA viruses, no RNA stage	NCLDV	Iridoviridae	Betairidovirinae	NA
VOG03856	sp|Q196V3|VF117_IIV3 Uncharacterized protein 107R	dsDNA viruses, no RNA stage;NCLDV;Iridoviridae;Betairidovirinae;NA	8	8	1	1	1	dsDNA viruses, no RNA stage	NCLDV	Iridoviridae	Betairidovirinae	NA
VOG03860	sp|Q197A2|VF391_IIV3 Uncharacterized protein 058R	dsDNA viruses, no RNA stage;NCLDV;Iridoviridae;Betairidovirinae;NA	8	8	1	1	1	dsDNA viruses, no RNA stage	NCLDV	Iridoviridae	Betairidovirinae	NA
VOG03875	sp|Q196Z7|VF309_IIV3 Uncharacterized protein 063R	dsDNA viruses, no RNA stage;NCLDV;Iridoviridae;Betairidovirinae;NA	8	8	1	1	1	dsDNA viruses, no RNA stage	NCLDV	Iridoviridae	Betairidovirinae	NA
VOG03886	sp|Q197B0|VF145_IIV3 Uncharacterized protein 050L	dsDNA viruses, no RNA stage;NCLDV;Iridoviridae;Betairidovirinae;NA	8	8	1	1	1	dsDNA viruses, no RNA stage	NCLDV	Iridoviridae	Betairidovirinae	NA
VOG03922	sp|Q196T6|124R_IIV3 Uncharacterized protein 124R	dsDNA viruses, no RNA stage;NCLDV;Iridoviridae;Betairidovirinae;NA	8	8	1	1	1	dsDNA viruses, no RNA stage	NCLDV	Iridoviridae	Betairidovirinae	NA
VOG03927	sp|Q197E7|013L_IIV3 Uncharacterized protein IIV3-013L	dsDNA viruses, no RNA stage;NCLDV;Iridoviridae;Betairidovirinae;NA	8	8	1	1	1	dsDNA viruses, no RNA stage	NCLDV	Iridoviridae	Betairidovirinae	NA
VOG04840	sp|Q196Z9|VF467_IIV3 Uncharacterized protein 061R	dsDNA viruses, no RNA stage;NCLDV;Iridoviridae;Betairidovirinae;NA	8	8	1	1	1	dsDNA viruses, no RNA stage	NCLDV	Iridoviridae	Betairidovirinae	NA
VOG07912	sp|O55727|111R_IIV6 Uncharacterized protein 111R	dsDNA viruses, no RNA stage;NCLDV;Iridoviridae;Betairidovirinae;NA	8	8	1	1	1	dsDNA viruses, no RNA stage	NCLDV	Iridoviridae	Betairidovirinae	NA
VOG09993	sp|Q197E8|VF302_IIV3 Putative zinc finger protein 012R	dsDNA viruses, no RNA stage;NCLDV;Iridoviridae;Betairidovirinae;NA	8	8	1	1	1	dsDNA viruses, no RNA stage	NCLDV	Iridoviridae	Betairidovirinae	NA
VOG10266	sp|Q197C6|VF077_IIV3 Putative zinc finger protein 034R	dsDNA viruses, no RNA stage;NCLDV;Iridoviridae;Betairidovirinae;NA	8	8	1	1	1	dsDNA viruses, no RNA stage	NCLDV	Iridoviridae	Betairidovirinae	NA
VOG10482	sp|Q197F9|VF395_IIV3 Uncharacterized protein 001R	dsDNA viruses, no RNA stage;NCLDV;Iridoviridae;Betairidovirinae;NA	8	8	1	0	1	dsDNA viruses, no RNA stage	NCLDV	Iridoviridae	Betairidovirinae	NA
VOG10528	sp|Q196U5|VF342_IIV3 Uncharacterized protein 115R	dsDNA viruses, no RNA stage;NCLDV;Iridoviridae;Betairidovirinae;NA	8	8	1	1	1	dsDNA viruses, no RNA stage	NCLDV	Iridoviridae	Betairidovirinae	NA
VOG11013	sp|O55730|VF115_IIV6 Uncharacterized protein 115R	dsDNA viruses, no RNA stage;NCLDV;Iridoviridae;Betairidovirinae;NA	8	8	1	1	1	dsDNA viruses, no RNA stage	NCLDV	Iridoviridae	Betairidovirinae	NA
VOG12428	sp|Q197E2|VF415_IIV3 Uncharacterized protein 018L	dsDNA viruses, no RNA stage;NCLDV;Iridoviridae;Betairidovirinae;NA	8	8	1	0	1	dsDNA viruses, no RNA stage	NCLDV	Iridoviridae	Betairidovirinae	NA
VOG16502	sp|P22856|VL96_IRV1 Putative ubiquitin thioesterase L96	dsDNA viruses, no RNA stage;NCLDV;Iridoviridae;Betairidovirinae;NA	8	8	1	1	1	dsDNA viruses, no RNA stage	NCLDV	Iridoviridae	Betairidovirinae	NA
VOG16511	sp|Q91FE6|VF378_IIV6 Uncharacterized protein 378R	dsDNA viruses, no RNA stage;NCLDV;Iridoviridae;Betairidovirinae;NA	8	8	1	1	1	dsDNA viruses, no RNA stage	NCLDV	Iridoviridae	Betairidovirinae	NA
VOG21067	sp|Q196Z3|VF197_IIV3 Putative tyrosine phosphatase 067L	dsDNA viruses, no RNA stage;NCLDV;Iridoviridae;Betairidovirinae;NA	8	8	1	1	1	dsDNA viruses, no RNA stage	NCLDV	Iridoviridae	Betairidovirinae	NA
VOG21107	sp|Q196Z1|VF198_IIV3 Uncharacterized protein 069L	dsDNA viruses, no RNA stage;NCLDV;Iridoviridae;Betairidovirinae;NA	8	8	1	1	1	dsDNA viruses, no RNA stage	NCLDV	Iridoviridae	Betairidovirinae	NA
VOG01183	sp|Q196W2|VF439_IIV3 Probable kinase 098L	dsDNA viruses, no RNA stage;NCLDV;Iridoviridae;Betairidovirinae;NA	8	8	1	1	1.09	dsDNA viruses, no RNA stage	NCLDV	Iridoviridae	Betairidovirinae	NA
VOG03924	sp|Q91FJ9|325L_IIV6 Uncharacterized protein 325L	dsDNA viruses, no RNA stage;NCLDV;Iridoviridae;Betairidovirinae;NA	8	8	1	1	1.22	dsDNA viruses, no RNA stage	NCLDV	Iridoviridae	Betairidovirinae	NA
VOG01162	sp|Q196X7|VF358_IIV3 Uncharacterized protein 083L	dsDNA viruses, no RNA stage;NCLDV;Iridoviridae;Betairidovirinae;NA	8	8	1	1	1.44	dsDNA viruses, no RNA stage	NCLDV	Iridoviridae	Betairidovirinae	NA
VOG15463	sp|P18305|443R_IIV6 Uncharacterized protein 443R	dsDNA viruses, no RNA stage;NCLDV;Iridoviridae;Betairidovirinae;NA	8	8	1	1	1.89	dsDNA viruses, no RNA stage	NCLDV	Iridoviridae	Betairidovirinae	NA
VOG01993	sp|Q91FV2|VF219_IIV6 Uncharacterized protein 219L	dsDNA viruses, no RNA stage;NCLDV;Iridoviridae;Betairidovirinae;NA	7	8	0.875	1	1.63	dsDNA viruses, no RNA stage	NCLDV	Iridoviridae	Betairidovirinae	NA
VOG05444	sp|Q196Z6|064L_IIV3 Uncharacterized protein 064L	dsDNA viruses, no RNA stage;NCLDV;Iridoviridae;Betairidovirinae;NA	6	8	0.75	0	1	dsDNA viruses, no RNA stage	NCLDV	Iridoviridae	Betairidovirinae	NA
VOG06015	sp|Q196T5|125R_IIV3 Uncharacterized protein 125R	dsDNA viruses, no RNA stage;NCLDV;Iridoviridae;Betairidovirinae;NA	6	8	0.75	0	1	dsDNA viruses, no RNA stage	NCLDV	Iridoviridae	Betairidovirinae	NA
VOG06389	sp|Q197D2|028R_IIV3 Uncharacterized protein 028R	dsDNA viruses, no RNA stage;NCLDV;Iridoviridae;Betairidovirinae;NA	6	8	0.75	1	1	dsDNA viruses, no RNA stage	NCLDV	Iridoviridae	Betairidovirinae	NA
VOG06488	sp|Q196U8|VF466_IIV3 Uncharacterized protein 112R	dsDNA viruses, no RNA stage;NCLDV;Iridoviridae;Betairidovirinae;NA	6	8	0.75	0	1	dsDNA viruses, no RNA stage	NCLDV	Iridoviridae	Betairidovirinae	NA
VOG06610	sp|Q197D7|023R_IIV3 Uncharacterized protein 023R	dsDNA viruses, no RNA stage;NCLDV;Iridoviridae;Betairidovirinae;NA	6	8	0.75	1	1	dsDNA viruses, no RNA stage	NCLDV	Iridoviridae	Betairidovirinae	NA
VOG09701	sp|Q196X8|082L_IIV3 Uncharacterized protein 082L	dsDNA viruses, no RNA stage;NCLDV;Iridoviridae;Betairidovirinae;NA	6	8	0.75	1	1	dsDNA viruses, no RNA stage	NCLDV	Iridoviridae	Betairidovirinae	NA
VOG10122	sp|Q196T4|126R_IIV3 Uncharacterized protein 126R	dsDNA viruses, no RNA stage;NCLDV;Iridoviridae;Betairidovirinae;NA	6	8	0.75	1	1	dsDNA viruses, no RNA stage	NCLDV	Iridoviridae	Betairidovirinae	NA
VOG11218	sp|Q196U4|116R_IIV3 Uncharacterized protein 116R	dsDNA viruses, no RNA stage;NCLDV;Iridoviridae;Betairidovirinae;NA	6	8	0.75	1	1	dsDNA viruses, no RNA stage	NCLDV	Iridoviridae	Betairidovirinae	NA
VOG13271	sp|Q197A6|054L_IIV3 Uncharacterized protein 054L	dsDNA viruses, no RNA stage;NCLDV;Iridoviridae;Betairidovirinae;NA	6	8	0.75	1	1	dsDNA viruses, no RNA stage	NCLDV	Iridoviridae	Betairidovirinae	NA
VOG13684	sp|Q196U1|119R_IIV3 Uncharacterized protein 119R	dsDNA viruses, no RNA stage;NCLDV;Iridoviridae;Betairidovirinae;NA	6	8	0.75	0	1	dsDNA viruses, no RNA stage	NCLDV	Iridoviridae	Betairidovirinae	NA
VOG14352	sp|Q197D8|022L_IIV3 Transmembrane protein 022L	dsDNA viruses, no RNA stage;NCLDV;Iridoviridae;Betairidovirinae;NA	6	8	0.75	1	1	dsDNA viruses, no RNA stage	NCLDV	Iridoviridae	Betairidovirinae	NA
VOG15410	sp|Q196X9|081L_IIV3 Putative FAS1 domain-containing protein 081L	dsDNA viruses, no RNA stage;NCLDV;Iridoviridae;Betairidovirinae;NA	6	8	0.75	1	1	dsDNA viruses, no RNA stage	NCLDV	Iridoviridae	Betairidovirinae	NA
VOG19950	sp|Q197E5|VF015_IIV3 Uncharacterized protein 015R	dsDNA viruses, no RNA stage;NCLDV;Iridoviridae;Betairidovirinae;NA	6	8	0.75	1	1	dsDNA viruses, no RNA stage	NCLDV	Iridoviridae	Betairidovirinae	NA
VOG20136	sp|Q197F5|005L_IIV3 Uncharacterized protein 005L	dsDNA viruses, no RNA stage;NCLDV;Iridoviridae;Betairidovirinae;NA	6	8	0.75	1	1	dsDNA viruses, no RNA stage	NCLDV	Iridoviridae	Betairidovirinae	NA
VOG20419	sp|Q196T7|123L_IIV3 Uncharacterized protein 123L	dsDNA viruses, no RNA stage;NCLDV;Iridoviridae;Betairidovirinae;NA	6	8	0.75	0	1	dsDNA viruses, no RNA stage	NCLDV	Iridoviridae	Betairidovirinae	NA
VOG20619	sp|Q196U6|114L_IIV3 Uncharacterized protein 114L	dsDNA viruses, no RNA stage;NCLDV;Iridoviridae;Betairidovirinae;NA	6	8	0.75	1	1	dsDNA viruses, no RNA stage	NCLDV	Iridoviridae	Betairidovirinae	NA
VOG20662	sp|Q197A3|057L_IIV3 Uncharacterized protein 057L	dsDNA viruses, no RNA stage;NCLDV;Iridoviridae;Betairidovirinae;NA	6	8	0.75	0	1	dsDNA viruses, no RNA stage	NCLDV	Iridoviridae	Betairidovirinae	NA
VOG20886	sp|Q197B5|045R_IIV3 Uncharacterized protein 045R	dsDNA viruses, no RNA stage;NCLDV;Iridoviridae;Betairidovirinae;NA	6	8	0.75	1	1	dsDNA viruses, no RNA stage	NCLDV	Iridoviridae	Betairidovirinae	NA
VOG01949	sp|Q8QZQ7|VF396_IIV6 Uncharacterized protein 396L	dsDNA viruses, no RNA stage;NCLDV;Iridoviridae;Betairidovirinae;NA	6	8	0.75	0	1.17	dsDNA viruses, no RNA stage	NCLDV	Iridoviridae	Betairidovirinae	NA
VOG00734	sp|Q91FQ0|273R_IIV6 Uncharacterized protein 273R	dsDNA viruses, no RNA stage;NCLDV;Iridoviridae;Betairidovirinae;NA	6	8	0.75	1	2.67	dsDNA viruses, no RNA stage	NCLDV	Iridoviridae	Betairidovirinae	NA
VOG03984	sp|Q197B1|049R_IIV3 Uncharacterized protein 049R	dsDNA viruses, no RNA stage;NCLDV;Iridoviridae;Betairidovirinae;NA	5	8	0.625	1	1	dsDNA viruses, no RNA stage	NCLDV	Iridoviridae	Betairidovirinae	NA
VOG16162	sp|Q197B7|VF010_IIV3 Uncharacterized protein 043R	dsDNA viruses, no RNA stage;NCLDV;Iridoviridae;Betairidovirinae;NA	5	8	0.625	0	1	dsDNA viruses, no RNA stage	NCLDV	Iridoviridae	Betairidovirinae	NA
VOG06697	sp|P03643|G_BPPHS Major spike protein G	ssDNA viruses;unknown;Microviridae;Bullavirinae;NA	6	7	0.8571	1	1	ssDNA viruses	unknown	Microviridae	Bullavirinae	NA
VOG07327	sp|P31278|SCAFB_BPAL3 Internal scaffolding protein B	ssDNA viruses;unknown;Microviridae;Bullavirinae;NA	6	7	0.8571	1	1	ssDNA viruses	unknown	Microviridae	Bullavirinae	NA
VOG10185	sp|P03647|VGH_BPG4 Minor spike protein	ssDNA viruses;unknown;Microviridae;Bullavirinae;NA	6	7	0.8571	1	1	ssDNA viruses	unknown	Microviridae	Bullavirinae	NA
VOG13007	sp|P03639|E_BPPHS Lysis protein E	ssDNA viruses;unknown;Microviridae;Bullavirinae;NA	6	7	0.8571	1	1	ssDNA viruses	unknown	Microviridae	Bullavirinae	NA
VOG13232	sp|P03638|SCAFD_BPG4 External scaffolding protein D	ssDNA viruses;unknown;Microviridae;Bullavirinae;NA	6	7	0.8571	1	1	ssDNA viruses	unknown	Microviridae	Bullavirinae	NA
VOG15045	sp|P31279|VGC_BPAL3 C protein	ssDNA viruses;unknown;Microviridae;Bullavirinae;NA	6	7	0.8571	1	1	ssDNA viruses	unknown	Microviridae	Bullavirinae	NA
VOG03067	sp|P03632|VGA_BPG4 A protein	ssDNA viruses;unknown;Microviridae;Bullavirinae;NA	6	7	0.8571	1	1.38	ssDNA viruses	unknown	Microviridae	Bullavirinae	NA
VOG09440	sp|P69592|J_BPPHS DNA-binding protein J	ssDNA viruses;unknown;Microviridae;Bullavirinae;NA	5	7	0.7143	1	1	ssDNA viruses	unknown	Microviridae	Bullavirinae	NA
VOG06534	sp|P20499|I3_VACCC Protein I3	dsDNA viruses, no RNA stage;NCLDV;Poxviridae;Chordopoxvirinae;NA	35	37	0.9459	1	1	dsDNA viruses, no RNA stage	NCLDV	Poxviridae	Chordopoxvirinae	NA
VOG07151	sp|Q6RZF4|RP35_RABPU DNA-directed RNA polymerase 35 kDa subunit	dsDNA viruses, no RNA stage;NCLDV;Poxviridae;Chordopoxvirinae;NA	35	37	0.9459	1	1	dsDNA viruses, no RNA stage	NCLDV	Poxviridae	Chordopoxvirinae	NA
VOG07516	sp|P20985|A6_VACCC Protein A6	dsDNA viruses, no RNA stage;NCLDV;Poxviridae;Chordopoxvirinae;NA	35	37	0.9459	1	1	dsDNA viruses, no RNA stage	NCLDV	Poxviridae	Chordopoxvirinae	NA
VOG09138	sp|P68710|A20_VACCW DNA polymerase processivity factor component A20	dsDNA viruses, no RNA stage;NCLDV;Poxviridae;Chordopoxvirinae;NA	35	37	0.9459	1	1	dsDNA viruses, no RNA stage	NCLDV	Poxviridae	Chordopoxvirinae	NA
VOG11204	sp|P68613|VLTF1_VACCW Late transcription factor 1	dsDNA viruses, no RNA stage;NCLDV;Poxviridae;Chordopoxvirinae;NA	35	37	0.9459	1	1	dsDNA viruses, no RNA stage	NCLDV	Poxviridae	Chordopoxvirinae	NA
VOG11767	sp|P68462|I6_VACCW Telomere-binding protein I6	dsDNA viruses, no RNA stage;NCLDV;Poxviridae;Chordopoxvirinae;NA	35	37	0.9459	1	1	dsDNA viruses, no RNA stage	NCLDV	Poxviridae	Chordopoxvirinae	NA
VOG13716	sp|P20981|VP8_VACCC Core protein VP8	dsDNA viruses, no RNA stage;NCLDV;Poxviridae;Chordopoxvirinae;NA	35	37	0.9459	1	1	dsDNA viruses, no RNA stage	NCLDV	Poxviridae	Chordopoxvirinae	NA
VOG15030	sp|P20986|VTF3S_VACCC Intermediate transcription factor 3 small subunit	dsDNA viruses, no RNA stage;NCLDV;Poxviridae;Chordopoxvirinae;NA	35	37	0.9459	1	1	dsDNA viruses, no RNA stage	NCLDV	Poxviridae	Chordopoxvirinae	NA
VOG18592	sp|Q8V3L7|D3_SWPV1 27 kDa core protein	dsDNA viruses, no RNA stage;NCLDV;Poxviridae;Chordopoxvirinae;NA	35	37	0.9459	1	1	dsDNA viruses, no RNA stage	NCLDV	Poxviridae	Chordopoxvirinae	NA
VOG19506	sp|P33871|F12_VAR67 Protein F12	dsDNA viruses, no RNA stage;NCLDV;Poxviridae;Chordopoxvirinae;NA	35	37	0.9459	1	1	dsDNA viruses, no RNA stage	NCLDV	Poxviridae	Chordopoxvirinae	NA
VOG19886	sp|P68611|RP19_VACCW DNA-directed RNA polymerase 19 kDa subunit	dsDNA viruses, no RNA stage;NCLDV;Poxviridae;Chordopoxvirinae;NA	35	37	0.9459	1	1	dsDNA viruses, no RNA stage	NCLDV	Poxviridae	Chordopoxvirinae	NA
VOG20686	sp|P68460|GLRX2_VACCW Glutaredoxin-2	dsDNA viruses, no RNA stage;NCLDV;Poxviridae;Chordopoxvirinae;NA	35	37	0.9459	1	1	dsDNA viruses, no RNA stage	NCLDV	Poxviridae	Chordopoxvirinae	NA
VOG20908	sp|P16714|I1_VACCW Telomere-binding protein I1	dsDNA viruses, no RNA stage;NCLDV;Poxviridae;Chordopoxvirinae;NA	35	37	0.9459	1	1	dsDNA viruses, no RNA stage	NCLDV	Poxviridae	Chordopoxvirinae	NA
VOG20926	sp|P33837|A12_VAR67 25 kDa core protein A12L	dsDNA viruses, no RNA stage;NCLDV;Poxviridae;Chordopoxvirinae;NA	35	37	0.9459	1	1	dsDNA viruses, no RNA stage	NCLDV	Poxviridae	Chordopoxvirinae	NA
VOG21519	sp|P19746|J1_SHEVK Protein J1 homolog	dsDNA viruses, no RNA stage;NCLDV;Poxviridae;Chordopoxvirinae;NA	35	37	0.9459	1	1	dsDNA viruses, no RNA stage	NCLDV	Poxviridae	Chordopoxvirinae	NA
VOG01710	sp|P04021|F13_VACCW Envelope protein F13	dsDNA viruses, no RNA stage;NCLDV;Poxviridae;Chordopoxvirinae;NA	35	37	0.9459	1	1.44	dsDNA viruses, no RNA stage	NCLDV	Poxviridae	Chordopoxvirinae	NA
VOG00918	sp|P21080|E2_VACCC Protein E2	dsDNA viruses, no RNA stage;NCLDV;Poxviridae;Chordopoxvirinae;NA	35	37	0.9459	1	2.17	dsDNA viruses, no RNA stage	NCLDV	Poxviridae	Chordopoxvirinae	NA
VOG12197	sp|P23372|E8_VACCW Protein E8	dsDNA viruses, no RNA stage;NCLDV;Poxviridae;Chordopoxvirinae;NA	34	37	0.9189	1	1	dsDNA viruses, no RNA stage	NCLDV	Poxviridae	Chordopoxvirinae	NA
VOG12226	sp|P33063|H7_VAR67 Late protein H7	dsDNA viruses, no RNA stage;NCLDV;Poxviridae;Chordopoxvirinae;NA	34	37	0.9189	1	1	dsDNA viruses, no RNA stage	NCLDV	Poxviridae	Chordopoxvirinae	NA
VOG12426	sp|Q07032|A25_VAR67 Protein A2.5	dsDNA viruses, no RNA stage;NCLDV;Poxviridae;Chordopoxvirinae;NA	34	37	0.9189	1	1	dsDNA viruses, no RNA stage	NCLDV	Poxviridae	Chordopoxvirinae	NA
VOG17073	sp|P25951|D2_RFVKA Core protein D4	dsDNA viruses, no RNA stage;NCLDV;Poxviridae;Chordopoxvirinae;NA	34	37	0.9189	1	1	dsDNA viruses, no RNA stage	NCLDV	Poxviridae	Chordopoxvirinae	NA
VOG18987	sp|P68714|A19_VACCW Protein A19	dsDNA viruses, no RNA stage;NCLDV;Poxviridae;Chordopoxvirinae;NA	34	37	0.9189	1	1	dsDNA viruses, no RNA stage	NCLDV	Poxviridae	Chordopoxvirinae	NA
VOG20127	sp|P68456|G2_VACCW Late transcription elongation factor G2	dsDNA viruses, no RNA stage;NCLDV;Poxviridae;Chordopoxvirinae;NA	34	37	0.9189	1	1	dsDNA viruses, no RNA stage	NCLDV	Poxviridae	Chordopoxvirinae	NA
VOG22035	sp|P68594|A17_VAR67 Virion membrane protein A17 precursor	dsDNA viruses, no RNA stage;NCLDV;Poxviridae;Chordopoxvirinae;NA	34	37	0.9189	1	1	dsDNA viruses, no RNA stage	NCLDV	Poxviridae	Chordopoxvirinae	NA
VOG00287	sp|P07613|L2_VACCW Protein L2	dsDNA viruses, no RNA stage;NCLDV;Poxviridae;Chordopoxvirinae;NA	33	37	0.8919	1	1	dsDNA viruses, no RNA stage	NCLDV	Poxviridae	Chordopoxvirinae	NA
VOG02291	sp|P68718|A15_VACCW Core protein A15	dsDNA viruses, no RNA stage;NCLDV;Poxviridae;Chordopoxvirinae;NA	33	37	0.8919	1	1	dsDNA viruses, no RNA stage	NCLDV	Poxviridae	Chordopoxvirinae	NA
VOG09714	sp|P68609|RP22_VACCW DNA-directed RNA polymerase 22 kDa subunit	dsDNA viruses, no RNA stage;NCLDV;Poxviridae;Chordopoxvirinae;NA	33	37	0.8919	1	1	dsDNA viruses, no RNA stage	NCLDV	Poxviridae	Chordopoxvirinae	NA
VOG12758	sp|P68455|F17_VACCT Core phosphoprotein F17	dsDNA viruses, no RNA stage;NCLDV;Poxviridae;Chordopoxvirinae;NA	33	37	0.8919	1	1	dsDNA viruses, no RNA stage	NCLDV	Poxviridae	Chordopoxvirinae	NA
VOG19119	sp|P68597|A30_VAR67 Protein A30	dsDNA viruses, no RNA stage;NCLDV;Poxviridae;Chordopoxvirinae;NA	33	37	0.8919	1	1	dsDNA viruses, no RNA stage	NCLDV	Poxviridae	Chordopoxvirinae	NA
VOG07972	sp|P18521|I5L_FOWPN Protein I5 homolog	dsDNA viruses, no RNA stage;NCLDV;Poxviridae;Chordopoxvirinae;NA	32	37	0.8649	1	1	dsDNA viruses, no RNA stage	NCLDV	Poxviridae	Chordopoxvirinae	NA
VOG15950	sp|P68607|I2_VAR67 Protein I2	dsDNA viruses, no RNA stage;NCLDV;Poxviridae;Chordopoxvirinae;NA	32	37	0.8649	1	1	dsDNA viruses, no RNA stage	NCLDV	Poxviridae	Chordopoxvirinae	NA
VOG00762	sp|P33838|A13_VAR67 Virion membrane protein A13	dsDNA viruses, no RNA stage;NCLDV;Poxviridae;Chordopoxvirinae;NA	30	37	0.8108	1	1	dsDNA viruses, no RNA stage	NCLDV	Poxviridae	Chordopoxvirinae	NA
VOG04976	sp|P68448|E11_VACCW Core protein E11	dsDNA viruses, no RNA stage;NCLDV;Poxviridae;Chordopoxvirinae;NA	30	37	0.8108	0	1	dsDNA viruses, no RNA stage	NCLDV	Poxviridae	Chordopoxvirinae	NA
VOG15412	sp|P07242|H5_VACCW Late transcription elongation factor H5	dsDNA viruses, no RNA stage;NCLDV;Poxviridae;Chordopoxvirinae;NA	30	37	0.8108	1	1	dsDNA viruses, no RNA stage	NCLDV	Poxviridae	Chordopoxvirinae	NA
VOG17145	sp|P21020|F15_VACCC Protein F15	dsDNA viruses, no RNA stage;NCLDV;Poxviridae;Chordopoxvirinae;NA	30	37	0.8108	1	1	dsDNA viruses, no RNA stage	NCLDV	Poxviridae	Chordopoxvirinae	NA
VOG17686	sp|P0CK27|A145_VAR67 Virion membrane protein A14.5	dsDNA viruses, no RNA stage;NCLDV;Poxviridae;Chordopoxvirinae;NA	29	37	0.7838	1	1	dsDNA viruses, no RNA stage	NCLDV	Poxviridae	Chordopoxvirinae	NA
VOG05364	sp|P21058|A35_VACCC Protein A35	dsDNA viruses, no RNA stage;NCLDV;Poxviridae;Chordopoxvirinae;NA	28	37	0.7568	1	1	dsDNA viruses, no RNA stage	NCLDV	Poxviridae	Chordopoxvirinae	NA
VOG08372	sp|P16717|VFUS_SHEVK Putative fusion protein	dsDNA viruses, no RNA stage;NCLDV;Poxviridae;Chordopoxvirinae;NA	28	37	0.7568	1	1	dsDNA viruses, no RNA stage	NCLDV	Poxviridae	Chordopoxvirinae	NA
VOG20012	sp|P33850|A33_VAR67 Protein A33	dsDNA viruses, no RNA stage;NCLDV;Poxviridae;Chordopoxvirinae;NA	28	37	0.7568	1	1	dsDNA viruses, no RNA stage	NCLDV	Poxviridae	Chordopoxvirinae	NA
VOG02407	sp|P21069|A51_VACCC Protein A51	dsDNA viruses, no RNA stage;NCLDV;Poxviridae;Chordopoxvirinae;NA	27	37	0.7297	1	1	dsDNA viruses, no RNA stage	NCLDV	Poxviridae	Chordopoxvirinae	NA
VOG19105	sp|P33863|E3_VAR67 Protein E3	dsDNA viruses, no RNA stage;NCLDV;Poxviridae;Chordopoxvirinae;NA	27	37	0.7297	1	1	dsDNA viruses, no RNA stage	NCLDV	Poxviridae	Chordopoxvirinae	NA
VOG03696	sp|P21052|F11_VACCC Protein F11	dsDNA viruses, no RNA stage;NCLDV;Poxviridae;Chordopoxvirinae;NA	26	37	0.7027	1	1	dsDNA viruses, no RNA stage	NCLDV	Poxviridae	Chordopoxvirinae	NA
VOG10198	sp|P24762|A37_VACCW Protein A37	dsDNA viruses, no RNA stage;NCLDV;Poxviridae;Chordopoxvirinae;NA	26	37	0.7027	1	1	dsDNA viruses, no RNA stage	NCLDV	Poxviridae	Chordopoxvirinae	NA
VOG01194	sp|P87604|VHR2_CWPXG Probable host range protein 2	dsDNA viruses, no RNA stage;NCLDV;Poxviridae;Chordopoxvirinae;NA	24	37	0.6486	1	1.48	dsDNA viruses, no RNA stage	NCLDV	Poxviridae	Chordopoxvirinae	NA
VOG00355	sp|P16602|ATI_COWPX A-type inclusion protein A25 homolog	dsDNA viruses, no RNA stage;NCLDV;Poxviridae;Chordopoxvirinae;NA	24	37	0.6486	0	2.21	dsDNA viruses, no RNA stage	NCLDV	Poxviridae	Chordopoxvirinae	NA
VOG00755	sp|P14361|V006_FOWPN Uncharacterized protein FPV006/FPV255	dsDNA viruses, no RNA stage;NCLDV;Poxviridae;Chordopoxvirinae;NA	23	37	0.6216	1	1.58	dsDNA viruses, no RNA stage	NCLDV	Poxviridae	Chordopoxvirinae	NA
VOG02106	sp|P17357|IL18B_VACCW Interleukin-18-binding protein	dsDNA viruses, no RNA stage;NCLDV;Poxviridae;Chordopoxvirinae;NA	22	37	0.5946	0	1	dsDNA viruses, no RNA stage	NCLDV	Poxviridae	Chordopoxvirinae	NA
VOG12283	sp|Q80HX3|F16_VACCW Protein F16	dsDNA viruses, no RNA stage;NCLDV;Poxviridae;Chordopoxvirinae;NA	22	37	0.5946	1	1	dsDNA viruses, no RNA stage	NCLDV	Poxviridae	Chordopoxvirinae	NA
VOG15204	sp|P24763|A38_VACCW Protein A38	dsDNA viruses, no RNA stage;NCLDV;Poxviridae;Chordopoxvirinae;NA	21	37	0.5676	1	1	dsDNA viruses, no RNA stage	NCLDV	Poxviridae	Chordopoxvirinae	NA
VOG01983	sp|P33877|B14_VAR67 Protein B14	dsDNA viruses, no RNA stage;NCLDV;Poxviridae;Chordopoxvirinae;NA	21	37	0.5676	1	1.86	dsDNA viruses, no RNA stage	NCLDV	Poxviridae	Chordopoxvirinae	NA
VOG00230	sp|P68466|K7_VACCW Protein K7	dsDNA viruses, no RNA stage;NCLDV;Poxviridae;Chordopoxvirinae;NA	21	37	0.5676	1	3.68	dsDNA viruses, no RNA stage	NCLDV	Poxviridae	Chordopoxvirinae	NA
VOG01207	sp|P24356|F1_VACCW Protein F1	dsDNA viruses, no RNA stage;NCLDV;Poxviridae;Chordopoxvirinae;NA	20	37	0.5405	0	1	dsDNA viruses, no RNA stage	NCLDV	Poxviridae	Chordopoxvirinae	NA
VOG19184	sp|P21096|A31_VACCC Protein A31	dsDNA viruses, no RNA stage;NCLDV;Poxviridae;Chordopoxvirinae;NA	20	37	0.5405	0	1	dsDNA viruses, no RNA stage	NCLDV	Poxviridae	Chordopoxvirinae	NA
VOG20568	sp|P33868|F8_VAR67 Protein F8	dsDNA viruses, no RNA stage;NCLDV;Poxviridae;Chordopoxvirinae;NA	20	37	0.5405	1	1	dsDNA viruses, no RNA stage	NCLDV	Poxviridae	Chordopoxvirinae	NA
VOG15653	sp|P21004|B8_VACCC Soluble interferon gamma receptor B8	dsDNA viruses, no RNA stage;NCLDV;Poxviridae;Chordopoxvirinae;NA	19	37	0.5135	1	1	dsDNA viruses, no RNA stage	NCLDV	Poxviridae	Chordopoxvirinae	NA
VOG17134	sp|Q90054|VNCS_JDNVP Non-capsid protein NS-1	ssDNA viruses;unknown;Parvoviridae;Densovirinae;NA	18	32	0.5625	0	1	ssDNA viruses	unknown	Parvoviridae	Densovirinae	NA
VOG03820	REFSEQ unknown similar to AMEV040	dsDNA viruses, no RNA stage;NCLDV;Poxviridae;Entomopoxvirinae;NA	7	7	1	0	1	dsDNA viruses, no RNA stage	NCLDV	Poxviridae	Entomopoxvirinae	NA
VOG03839	REFSEQ unknown similar to AMEV102	dsDNA viruses, no RNA stage;NCLDV;Poxviridae;Entomopoxvirinae;NA	7	7	1	0	1	dsDNA viruses, no RNA stage	NCLDV	Poxviridae	Entomopoxvirinae	NA
VOG03847	REFSEQ unknown similar to AMEV053	dsDNA viruses, no RNA stage;NCLDV;Poxviridae;Entomopoxvirinae;NA	7	7	1	0	1	dsDNA viruses, no RNA stage	NCLDV	Poxviridae	Entomopoxvirinae	NA
VOG03898	REFSEQ unknown similar to AMEV156	dsDNA viruses, no RNA stage;NCLDV;Poxviridae;Entomopoxvirinae;NA	7	7	1	0	1	dsDNA viruses, no RNA stage	NCLDV	Poxviridae	Entomopoxvirinae	NA
VOG03899	REFSEQ unknown similar to AMEV140	dsDNA viruses, no RNA stage;NCLDV;Poxviridae;Entomopoxvirinae;NA	7	7	1	0	1	dsDNA viruses, no RNA stage	NCLDV	Poxviridae	Entomopoxvirinae	NA
VOG03904	REFSEQ unknown similar to AMEV104	dsDNA viruses, no RNA stage;NCLDV;Poxviridae;Entomopoxvirinae;NA	7	7	1	0	1	dsDNA viruses, no RNA stage	NCLDV	Poxviridae	Entomopoxvirinae	NA
VOG05195	REFSEQ unknown similar to AMEV045	dsDNA viruses, no RNA stage;NCLDV;Poxviridae;Entomopoxvirinae;NA	7	7	1	0	1	dsDNA viruses, no RNA stage	NCLDV	Poxviridae	Entomopoxvirinae	NA
VOG05363	REFSEQ unknown similar to AMEV062	dsDNA viruses, no RNA stage;NCLDV;Poxviridae;Entomopoxvirinae;NA	7	7	1	0	1	dsDNA viruses, no RNA stage	NCLDV	Poxviridae	Entomopoxvirinae	NA
VOG05485	REFSEQ unknown similar to AMEV164	dsDNA viruses, no RNA stage;NCLDV;Poxviridae;Entomopoxvirinae;NA	7	7	1	0	1	dsDNA viruses, no RNA stage	NCLDV	Poxviridae	Entomopoxvirinae	NA
VOG05757	REFSEQ unknown similar to AMEV085	dsDNA viruses, no RNA stage;NCLDV;Poxviridae;Entomopoxvirinae;NA	7	7	1	0	1	dsDNA viruses, no RNA stage	NCLDV	Poxviridae	Entomopoxvirinae	NA
VOG06067	REFSEQ unknown similar to AMEV101	dsDNA viruses, no RNA stage;NCLDV;Poxviridae;Entomopoxvirinae;NA	7	7	1	0	1	dsDNA viruses, no RNA stage	NCLDV	Poxviridae	Entomopoxvirinae	NA
VOG06822	REFSEQ unknown similar to AMEV157	dsDNA viruses, no RNA stage;NCLDV;Poxviridae;Entomopoxvirinae;NA	7	7	1	0	1	dsDNA viruses, no RNA stage	NCLDV	Poxviridae	Entomopoxvirinae	NA
VOG07217	REFSEQ unknown similar to AMEV090	dsDNA viruses, no RNA stage;NCLDV;Poxviridae;Entomopoxvirinae;NA	7	7	1	0	1	dsDNA viruses, no RNA stage	NCLDV	Poxviridae	Entomopoxvirinae	NA
VOG08938	REFSEQ ss/dsDNA binding protein VP8 (Cop-L4R)	dsDNA viruses, no RNA stage;NCLDV;Poxviridae;Entomopoxvirinae;NA	7	7	1	0	1	dsDNA viruses, no RNA stage	NCLDV	Poxviridae	Entomopoxvirinae	NA
VOG09067	REFSEQ unknown similar to AMEV233	dsDNA viruses, no RNA stage;NCLDV;Poxviridae;Entomopoxvirinae;NA	7	7	1	0	1	dsDNA viruses, no RNA stage	NCLDV	Poxviridae	Entomopoxvirinae	NA
VOG09398	REFSEQ unknown similar to AMEV099	dsDNA viruses, no RNA stage;NCLDV;Poxviridae;Entomopoxvirinae;NA	7	7	1	0	1	dsDNA viruses, no RNA stage	NCLDV	Poxviridae	Entomopoxvirinae	NA
VOG10056	REFSEQ unknown similar to AMEV098	dsDNA viruses, no RNA stage;NCLDV;Poxviridae;Entomopoxvirinae;NA	7	7	1	0	1	dsDNA viruses, no RNA stage	NCLDV	Poxviridae	Entomopoxvirinae	NA
VOG10945	REFSEQ RNA polymerase RPO19	dsDNA viruses, no RNA stage;NCLDV;Poxviridae;Entomopoxvirinae;NA	7	7	1	0	1	dsDNA viruses, no RNA stage	NCLDV	Poxviridae	Entomopoxvirinae	NA
VOG11889	REFSEQ unknown similar to AMEV141	dsDNA viruses, no RNA stage;NCLDV;Poxviridae;Entomopoxvirinae;NA	7	7	1	0	1	dsDNA viruses, no RNA stage	NCLDV	Poxviridae	Entomopoxvirinae	NA
VOG12395	REFSEQ unknown similar to AMEV200	dsDNA viruses, no RNA stage;NCLDV;Poxviridae;Entomopoxvirinae;NA	7	7	1	0	1	dsDNA viruses, no RNA stage	NCLDV	Poxviridae	Entomopoxvirinae	NA
VOG12476	REFSEQ RNA polymerase RPO35	dsDNA viruses, no RNA stage;NCLDV;Poxviridae;Entomopoxvirinae;NA	7	7	1	0	1	dsDNA viruses, no RNA stage	NCLDV	Poxviridae	Entomopoxvirinae	NA
VOG12513	REFSEQ unknown similar to AMEV096	dsDNA viruses, no RNA stage;NCLDV;Poxviridae;Entomopoxvirinae;NA	7	7	1	0	1	dsDNA viruses, no RNA stage	NCLDV	Poxviridae	Entomopoxvirinae	NA
VOG12541	REFSEQ unknown similar to AMEV211	dsDNA viruses, no RNA stage;NCLDV;Poxviridae;Entomopoxvirinae;NA	7	7	1	0	1	dsDNA viruses, no RNA stage	NCLDV	Poxviridae	Entomopoxvirinae	NA
VOG13544	REFSEQ unknown similar to AMEV172	dsDNA viruses, no RNA stage;NCLDV;Poxviridae;Entomopoxvirinae;NA	7	7	1	0	1	dsDNA viruses, no RNA stage	NCLDV	Poxviridae	Entomopoxvirinae	NA
VOG14943	REFSEQ unknown similar to AMEV145	dsDNA viruses, no RNA stage;NCLDV;Poxviridae;Entomopoxvirinae;NA	7	7	1	0	1	dsDNA viruses, no RNA stage	NCLDV	Poxviridae	Entomopoxvirinae	NA
VOG16085	REFSEQ unknown similar to AMEV044	dsDNA viruses, no RNA stage;NCLDV;Poxviridae;Entomopoxvirinae;NA	7	7	1	0	1	dsDNA viruses, no RNA stage	NCLDV	Poxviridae	Entomopoxvirinae	NA
VOG16149	sp|P29815|SPHR_AMEPV Spheroidin	dsDNA viruses, no RNA stage;NCLDV;Poxviridae;Entomopoxvirinae;NA	7	7	1	0	1	dsDNA viruses, no RNA stage	NCLDV	Poxviridae	Entomopoxvirinae	NA
VOG16797	REFSEQ unknown similar to AMEV173	dsDNA viruses, no RNA stage;NCLDV;Poxviridae;Entomopoxvirinae;NA	7	7	1	0	1	dsDNA viruses, no RNA stage	NCLDV	Poxviridae	Entomopoxvirinae	NA
VOG17909	REFSEQ unknown similar to AMEV171	dsDNA viruses, no RNA stage;NCLDV;Poxviridae;Entomopoxvirinae;NA	7	7	1	0	1	dsDNA viruses, no RNA stage	NCLDV	Poxviridae	Entomopoxvirinae	NA
VOG18451	REFSEQ unknown similar to AMEV121	dsDNA viruses, no RNA stage;NCLDV;Poxviridae;Entomopoxvirinae;NA	7	7	1	0	1	dsDNA viruses, no RNA stage	NCLDV	Poxviridae	Entomopoxvirinae	NA
VOG18514	REFSEQ putative thioredoxin	dsDNA viruses, no RNA stage;NCLDV;Poxviridae;Entomopoxvirinae;NA	7	7	1	0	1	dsDNA viruses, no RNA stage	NCLDV	Poxviridae	Entomopoxvirinae	NA
VOG19691	REFSEQ unknown similar to AMEV120	dsDNA viruses, no RNA stage;NCLDV;Poxviridae;Entomopoxvirinae;NA	7	7	1	0	1	dsDNA viruses, no RNA stage	NCLDV	Poxviridae	Entomopoxvirinae	NA
VOG20203	REFSEQ unknown similar to AMEV216	dsDNA viruses, no RNA stage;NCLDV;Poxviridae;Entomopoxvirinae;NA	7	7	1	0	1	dsDNA viruses, no RNA stage	NCLDV	Poxviridae	Entomopoxvirinae	NA
VOG20386	REFSEQ unknown similar to AMEV235	dsDNA viruses, no RNA stage;NCLDV;Poxviridae;Entomopoxvirinae;NA	7	7	1	0	1	dsDNA viruses, no RNA stage	NCLDV	Poxviridae	Entomopoxvirinae	NA
VOG21090	REFSEQ Ca2+ BP	dsDNA viruses, no RNA stage;NCLDV;Poxviridae;Entomopoxvirinae;NA	7	7	1	0	1	dsDNA viruses, no RNA stage	NCLDV	Poxviridae	Entomopoxvirinae	NA
VOG01160	REFSEQ unknown similar to AMEV080	dsDNA viruses, no RNA stage;NCLDV;Poxviridae;Entomopoxvirinae;NA	7	7	1	0	2	dsDNA viruses, no RNA stage	NCLDV	Poxviridae	Entomopoxvirinae	NA
VOG01973	REFSEQ unknown similar to AMEV218	dsDNA viruses, no RNA stage;NCLDV;Poxviridae;Entomopoxvirinae;NA	6	7	0.8571	0	1	dsDNA viruses, no RNA stage	NCLDV	Poxviridae	Entomopoxvirinae	NA
VOG13862	REFSEQ unknown similar to AMEV198	dsDNA viruses, no RNA stage;NCLDV;Poxviridae;Entomopoxvirinae;NA	6	7	0.8571	0	1	dsDNA viruses, no RNA stage	NCLDV	Poxviridae	Entomopoxvirinae	NA
VOG21245	REFSEQ unknown similar to AMEV238	dsDNA viruses, no RNA stage;NCLDV;Poxviridae;Entomopoxvirinae;NA	6	7	0.8571	0	1	dsDNA viruses, no RNA stage	NCLDV	Poxviridae	Entomopoxvirinae	NA
VOG21428	REFSEQ unknown similar to AMEV022	dsDNA viruses, no RNA stage;NCLDV;Poxviridae;Entomopoxvirinae;NA	6	7	0.8571	0	1	dsDNA viruses, no RNA stage	NCLDV	Poxviridae	Entomopoxvirinae	NA
VOG21685	REFSEQ unknown similar to AMEV088	dsDNA viruses, no RNA stage;NCLDV;Poxviridae;Entomopoxvirinae;NA	6	7	0.8571	0	1	dsDNA viruses, no RNA stage	NCLDV	Poxviridae	Entomopoxvirinae	NA
VOG02729	REFSEQ putative tail fiber protein	dsDNA viruses, no RNA stage;Caudovirales;Myoviridae;Eucampyvirinae;NA	5	6	0.8333	1	1	dsDNA viruses, no RNA stage	Caudovirales	Myoviridae	Eucampyvirinae	NA
VOG14616	REFSEQ putative co-chaperonin GroES	dsDNA viruses, no RNA stage;Caudovirales;Myoviridae;Eucampyvirinae;NA	5	6	0.8333	1	1	dsDNA viruses, no RNA stage	Caudovirales	Myoviridae	Eucampyvirinae	NA
VOG16557	REFSEQ putative exonuclease	dsDNA viruses, no RNA stage;Caudovirales;Myoviridae;Eucampyvirinae;NA	5	6	0.8333	1	1	dsDNA viruses, no RNA stage	Caudovirales	Myoviridae	Eucampyvirinae	NA
VOG09575	sp|O36408|VG58_ALHV1 Gene 58 protein	dsDNA viruses, no RNA stage;Herpesvirales;Herpesviridae;Gammaherpesvirinae;NA	19	21	0.9048	0	1	dsDNA viruses, no RNA stage	Herpesvirales	Herpesviridae	Gammaherpesvirinae	NA
VOG12967	sp|O36405|TEG7_ALHV1 Tegument protein UL51 homolog	dsDNA viruses, no RNA stage;Herpesvirales;Herpesviridae;Gammaherpesvirinae;NA	19	21	0.9048	0	1	dsDNA viruses, no RNA stage	Herpesvirales	Herpesviridae	Gammaherpesvirinae	NA
VOG15376	sp|O36396|GL_ALHV1 Envelope glycoprotein L	dsDNA viruses, no RNA stage;Herpesvirales;Herpesviridae;Gammaherpesvirinae;NA	19	21	0.9048	0	1	dsDNA viruses, no RNA stage	Herpesvirales	Herpesviridae	Gammaherpesvirinae	NA
VOG19436	sp|O36409|VG59_ALHV1 DNA polymerase processivity factor	dsDNA viruses, no RNA stage;Herpesvirales;Herpesviridae;Gammaherpesvirinae;NA	19	21	0.9048	0	1	dsDNA viruses, no RNA stage	Herpesvirales	Herpesviridae	Gammaherpesvirinae	NA
VOG01282	sp|Q9QR70|ORF75_HHV8P Protein ORF75	dsDNA viruses, no RNA stage;Herpesvirales;Herpesviridae;Gammaherpesvirinae;NA	19	21	0.9048	0	1.74	dsDNA viruses, no RNA stage	Herpesvirales	Herpesviridae	Gammaherpesvirinae	NA
VOG01831	sp|O36365|VG10_ALHV1 Uncharacterized gene 10 protein	dsDNA viruses, no RNA stage;Herpesvirales;Herpesviridae;Gammaherpesvirinae;NA	19	21	0.9048	0	1.84	dsDNA viruses, no RNA stage	Herpesvirales	Herpesviridae	Gammaherpesvirinae	NA
VOG00219	sp|Q66652|BRLF1_EHV2 Putative transcription activator BRLF1 homolog	dsDNA viruses, no RNA stage;Herpesvirales;Herpesviridae;Gammaherpesvirinae;NA	18	21	0.8571	0	1	dsDNA viruses, no RNA stage	Herpesvirales	Herpesviridae	Gammaherpesvirinae	NA
VOG02147	sp|Q2HR83|ORF49_HHV8P Protein ORF49	dsDNA viruses, no RNA stage;Herpesvirales;Herpesviridae;Gammaherpesvirinae;NA	17	21	0.8095	0	1	dsDNA viruses, no RNA stage	Herpesvirales	Herpesviridae	Gammaherpesvirinae	NA
VOG03446	sp|P14348|SCP_EBVB9 Small capsomere-interacting protein	dsDNA viruses, no RNA stage;Herpesvirales;Herpesviridae;Gammaherpesvirinae;NA	17	21	0.8095	0	1	dsDNA viruses, no RNA stage	Herpesvirales	Herpesviridae	Gammaherpesvirinae	NA
VOG18670	sp|O36379|UL91_ALHV1 Uncharacterized gene 30 protein	dsDNA viruses, no RNA stage;Herpesvirales;Herpesviridae;Gammaherpesvirinae;NA	17	21	0.8095	0	1	dsDNA viruses, no RNA stage	Herpesvirales	Herpesviridae	Gammaherpesvirinae	NA
VOG01820	sp|O36377|VG27_ALHV1 Uncharacterized gene 27 protein	dsDNA viruses, no RNA stage;Herpesvirales;Herpesviridae;Gammaherpesvirinae;NA	15	21	0.7143	0	1	dsDNA viruses, no RNA stage	Herpesvirales	Herpesviridae	Gammaherpesvirinae	NA
VOG02344	sp|P0CK59|BALF1_EBVG Apoptosis regulator BALF1	dsDNA viruses, no RNA stage;Herpesvirales;Herpesviridae;Gammaherpesvirinae;NA	12	21	0.5714	0	1	dsDNA viruses, no RNA stage	Herpesvirales	Herpesviridae	Gammaherpesvirinae	NA
VOG02990	sp|O36397|VG48_ALHV1 Uncharacterized gene 48 protein	dsDNA viruses, no RNA stage;Herpesvirales;Herpesviridae;Gammaherpesvirinae;NA	12	21	0.5714	0	1	dsDNA viruses, no RNA stage	Herpesvirales	Herpesviridae	Gammaherpesvirinae	NA
VOG21048	sp|O36387|CEP3_ALHV1 Cytoplasmic envelopment protein 3	dsDNA viruses, no RNA stage;Herpesvirales;Herpesviridae;Gammaherpesvirinae;NA	12	21	0.5714	0	1	dsDNA viruses, no RNA stage	Herpesvirales	Herpesviridae	Gammaherpesvirinae	NA
VOG01756	sp|O36394|VG45_ALHV1 Uncharacterized gene 45 protein	dsDNA viruses, no RNA stage;Herpesvirales;Herpesviridae;Gammaherpesvirinae;NA	11	21	0.5238	0	1	dsDNA viruses, no RNA stage	Herpesvirales	Herpesviridae	Gammaherpesvirinae	NA
VOG02902	sp|P03208|BILF1_EBVB9 G-protein coupled receptor BILF1	dsDNA viruses, no RNA stage;Herpesvirales;Herpesviridae;Gammaherpesvirinae;NA	11	21	0.5238	0	1	dsDNA viruses, no RNA stage	Herpesvirales	Herpesviridae	Gammaherpesvirinae	NA
VOG22009	sp|P19194|B_BPCHP Internal scaffolding protein VP3	ssDNA viruses;unknown;Microviridae;Gokushovirinae;NA	12	15	0.8	1	1	ssDNA viruses	unknown	Microviridae	Gokushovirinae	NA
VOG03531	sp|Q9G055|H_BPPHM Minor spike protein H	ssDNA viruses;unknown;Microviridae;Gokushovirinae;NA	11	15	0.7333	1	1	ssDNA viruses	unknown	Microviridae	Gokushovirinae	NA
VOG20336	sp|P19183|C_BPCHP Protein ORF5	ssDNA viruses;unknown;Microviridae;Gokushovirinae;NA	11	15	0.7333	0	1	ssDNA viruses	unknown	Microviridae	Gokushovirinae	NA
VOG20262	REFSEQ putative tail protein	dsDNA viruses, no RNA stage;Caudovirales;Siphoviridae;Guernseyvirinae;NA	13	13	1	1	1	dsDNA viruses, no RNA stage	Caudovirales	Siphoviridae	Guernseyvirinae	NA
VOG07360	sp|P11822|CAP8_ADE41 Pre-hexon-linking protein VIII	dsDNA viruses, no RNA stage;unknown;Adenoviridae;NA;NA	66	85	0.7765	0	1	dsDNA viruses, no RNA stage	unknown	Adenoviridae	NA	NA
VOG07445	sp|P87553|DPOL_ADECT DNA polymerase	dsDNA viruses, no RNA stage;unknown;Adenoviridae;NA;NA	66	85	0.7765	0	1	dsDNA viruses, no RNA stage	unknown	Adenoviridae	NA	NA
VOG21495	sp|P48313|TERM_ADE40 Preterminal protein	dsDNA viruses, no RNA stage;unknown;Adenoviridae;NA;NA	66	85	0.7765	0	1	dsDNA viruses, no RNA stage	unknown	Adenoviridae	NA	NA
VOG05340	sp|P04498|DNB2_ADE12 DNA-binding protein	dsDNA viruses, no RNA stage;unknown;Adenoviridae;NA;NA	65	85	0.7647	0	1	dsDNA viruses, no RNA stage	unknown	Adenoviridae	NA	NA
VOG06694	sp|P11824|SHUT_ADE41 Shutoff protein	dsDNA viruses, no RNA stage;unknown;Adenoviridae;NA;NA	65	85	0.7647	0	1	dsDNA viruses, no RNA stage	unknown	Adenoviridae	NA	NA
VOG08670	sp|P42671|CAPSH_ADEG1 Hexon protein	dsDNA viruses, no RNA stage;unknown;Adenoviridae;NA;NA	65	85	0.7647	0	1	dsDNA viruses, no RNA stage	unknown	Adenoviridae	NA	NA
VOG13196	sp|P36716|CAPSP_ADE12 Penton protein	dsDNA viruses, no RNA stage;unknown;Adenoviridae;NA;NA	65	85	0.7647	0	1	dsDNA viruses, no RNA stage	unknown	Adenoviridae	NA	NA
VOG14750	sp|P11826|PRO_ADE41 Protease	dsDNA viruses, no RNA stage;unknown;Adenoviridae;NA;NA	65	85	0.7647	0	1	dsDNA viruses, no RNA stage	unknown	Adenoviridae	NA	NA
VOG15148	sp|P36712|CAP3_ADE12 Pre-hexon-linking protein IIIa	dsDNA viruses, no RNA stage;unknown;Adenoviridae;NA;NA	65	85	0.7647	0	1	dsDNA viruses, no RNA stage	unknown	Adenoviridae	NA	NA
VOG18701	sp|P36715|PKG3_ADE12 Packaging protein 3	dsDNA viruses, no RNA stage;unknown;Adenoviridae;NA;NA	65	85	0.7647	0	1	dsDNA viruses, no RNA stage	unknown	Adenoviridae	NA	NA
VOG21512	sp|Q64749|PKG1_ADEG1 Packaging protein 1	dsDNA viruses, no RNA stage;unknown;Adenoviridae;NA;NA	65	85	0.7647	0	1	dsDNA viruses, no RNA stage	unknown	Adenoviridae	NA	NA
VOG09033	sp|P35988|CAP6_ADE12 Pre-protein VI	dsDNA viruses, no RNA stage;unknown;Adenoviridae;NA;NA	64	85	0.7529	0	1	dsDNA viruses, no RNA stage	unknown	Adenoviridae	NA	NA
VOG06732	sp|P36711|SPIKE_ADE12 Fiber protein	dsDNA viruses, no RNA stage;unknown;Adenoviridae;NA;NA	64	85	0.7529	0	1.2	dsDNA viruses, no RNA stage	unknown	Adenoviridae	NA	NA
VOG13928	sp|Q89532|NP_ADE40 Pre-histone-like nucleoprotein	dsDNA viruses, no RNA stage;unknown;Adenoviridae;NA;NA	52	85	0.6118	0	1	dsDNA viruses, no RNA stage	unknown	Adenoviridae	NA	NA
VOG11927	sp|P0DJX1|PKG2_ADE02 Packaging protein 2	dsDNA viruses, no RNA stage;unknown;Adenoviridae;NA;NA	49	85	0.5765	0	1.02	dsDNA viruses, no RNA stage	unknown	Adenoviridae	NA	NA
VOG02884	sp|P10545|E1B55_ADE40 E1B 55 kDa protein	dsDNA viruses, no RNA stage;unknown;Adenoviridae;NA;NA	48	85	0.5647	0	1.06	dsDNA viruses, no RNA stage	unknown	Adenoviridae	NA	NA
VOG00594	sp|P36710|E434_ADE12 Early E4 34 kDa protein	dsDNA viruses, no RNA stage;unknown;Adenoviridae;NA;NA	48	85	0.5647	0	1.08	dsDNA viruses, no RNA stage	unknown	Adenoviridae	NA	NA
VOG10462	sp|P19416|SF33K_ADE41 Protein 33K	dsDNA viruses, no RNA stage;unknown;Adenoviridae;NA;NA	45	85	0.5294	0	1.02	dsDNA viruses, no RNA stage	unknown	Adenoviridae	NA	NA
VOG02071	sp|Q00099|VG56_ICHVA Uncharacterized protein ORF56	dsDNA viruses, no RNA stage;Herpesvirales;Alloherpesviridae;NA;NA	7	8	0.875	0	1	dsDNA viruses, no RNA stage	Herpesvirales	Alloherpesviridae	NA	NA
VOG02105	sp|Q00143|VG39_ICHVA Uncharacterized protein ORF39	dsDNA viruses, no RNA stage;Herpesvirales;Alloherpesviridae;NA;NA	7	8	0.875	0	1	dsDNA viruses, no RNA stage	Herpesvirales	Alloherpesviridae	NA	NA
VOG02122	sp|Q00131|VG28_ICHVA Uncharacterized protein ORF28	dsDNA viruses, no RNA stage;Herpesvirales;Alloherpesviridae;NA;NA	7	8	0.875	0	1	dsDNA viruses, no RNA stage	Herpesvirales	Alloherpesviridae	NA	NA
VOG04349	sp|Q00160|VG37_ICHVA Uncharacterized protein ORF37	dsDNA viruses, no RNA stage;Herpesvirales;Alloherpesviridae;NA;NA	7	8	0.875	0	1	dsDNA viruses, no RNA stage	Herpesvirales	Alloherpesviridae	NA	NA
VOG04356	sp|Q00125|VG60_ICHVA Uncharacterized protein ORF60	dsDNA viruses, no RNA stage;Herpesvirales;Alloherpesviridae;NA;NA	7	8	0.875	0	1	dsDNA viruses, no RNA stage	Herpesvirales	Alloherpesviridae	NA	NA
VOG04384	sp|Q00156|VG64_ICHVA Uncharacterized protein ORF64	dsDNA viruses, no RNA stage;Herpesvirales;Alloherpesviridae;NA;NA	7	8	0.875	0	1	dsDNA viruses, no RNA stage	Herpesvirales	Alloherpesviridae	NA	NA
VOG11580	sp|P28859|DPOL_ICHVA DNA polymerase	dsDNA viruses, no RNA stage;Herpesvirales;Alloherpesviridae;NA;NA	7	8	0.875	0	1	dsDNA viruses, no RNA stage	Herpesvirales	Alloherpesviridae	NA	NA
VOG17217	sp|Q00113|VG27_ICHVA Uncharacterized protein ORF27	dsDNA viruses, no RNA stage;Herpesvirales;Alloherpesviridae;NA;NA	7	8	0.875	0	1	dsDNA viruses, no RNA stage	Herpesvirales	Alloherpesviridae	NA	NA
VOG04105	REFSEQ membrane protein Allo46	dsDNA viruses, no RNA stage;Herpesvirales;Alloherpesviridae;NA;NA	5	8	0.625	0	1	dsDNA viruses, no RNA stage	Herpesvirales	Alloherpesviridae	NA	NA
VOG13294	REFSEQ protein ORF70	dsDNA viruses, no RNA stage;Herpesvirales;Alloherpesviridae;NA;NA	5	8	0.625	0	1	dsDNA viruses, no RNA stage	Herpesvirales	Alloherpesviridae	NA	NA
VOG00215	sp|Q9QU30|CAPSD_TTVB1 Capsid protein	ssDNA viruses;unknown;Anelloviridae;NA;NA	57	59	0.9661	0	1	ssDNA viruses	unknown	Anelloviridae	NA	NA
VOG00474	sp|Q9QU31|ORF2_TTVB1 Uncharacterized ORF2 protein	ssDNA viruses;unknown;Anelloviridae;NA;NA	41	59	0.6949	0	1.27	ssDNA viruses	unknown	Anelloviridae	NA	NA
VOG14269	sp|Q27YE5|L_MOBVC RNA-directed RNA polymerase L	ssRNA viruses;unknown;Arenaviridae;NA;NA	36	37	0.973	0	1	ssRNA viruses	unknown	Arenaviridae	NA	NA
VOG08368	sp|P13699|NCAP_LASSJ Nucleoprotein	ssRNA viruses;unknown;Arenaviridae;NA;NA	34	37	0.9189	0	1	ssRNA viruses	unknown	Arenaviridae	NA	NA
VOG06198	sp|B0BLK0|Z_ALLVP RING finger protein Z	ssRNA viruses;unknown;Arenaviridae;NA;NA	32	37	0.8649	0	1	ssRNA viruses	unknown	Arenaviridae	NA	NA
VOG04231	sp|P08669|GLYC_LASSJ Pre-glycoprotein polyprotein GP complex	ssRNA viruses;unknown;Arenaviridae;NA;NA	31	37	0.8378	0	1.03	ssRNA viruses	unknown	Arenaviridae	NA	NA
VOG04655	sp|P41458|AC54_NPVAC Protein AC54	dsDNA viruses, no RNA stage;unknown;Baculoviridae;NA;NA	72	74	0.973	0	1	dsDNA viruses, no RNA stage	unknown	Baculoviridae	NA	NA
VOG05547	sp|P41417|PRIM_NPVAC DNA primase	dsDNA viruses, no RNA stage;unknown;Baculoviridae;NA;NA	72	74	0.973	0	1	dsDNA viruses, no RNA stage	unknown	Baculoviridae	NA	NA
VOG09751	sp|P41480|FLSO_NPVAC FAD-linked sulfhydryl oxidase	dsDNA viruses, no RNA stage;unknown;Baculoviridae;NA;NA	72	74	0.973	0	1	dsDNA viruses, no RNA stage	unknown	Baculoviridae	NA	NA
VOG12421	sp|P34051|VP47_NPVAC DNA-directed RNA polymerase subunit p47	dsDNA viruses, no RNA stage;unknown;Baculoviridae;NA;NA	72	74	0.973	0	1	dsDNA viruses, no RNA stage	unknown	Baculoviridae	NA	NA
VOG13739	sp|P24307|HELI_NPVAC DNA replication helicase	dsDNA viruses, no RNA stage;unknown;Baculoviridae;NA;NA	72	74	0.973	0	1	dsDNA viruses, no RNA stage	unknown	Baculoviridae	NA	NA
VOG15871	sp|P35840|VP39_NPVLD Major capsid protein	dsDNA viruses, no RNA stage;unknown;Baculoviridae;NA;NA	72	74	0.973	0	1	dsDNA viruses, no RNA stage	unknown	Baculoviridae	NA	NA
VOG01922	sp|O10328|Y075_NPVOP Uncharacterized 14.9 kDa protein	dsDNA viruses, no RNA stage;unknown;Baculoviridae;NA;NA	71	74	0.9595	0	1	dsDNA viruses, no RNA stage	unknown	Baculoviridae	NA	NA
VOG10841	sp|P41468|PIF6_NPVAC Per os infectivity factor 6	dsDNA viruses, no RNA stage;unknown;Baculoviridae;NA;NA	71	74	0.9595	0	1	dsDNA viruses, no RNA stage	unknown	Baculoviridae	NA	NA
VOG12222	sp|P33732|PYHD_NPVBS Polyhedrin	dsDNA viruses, no RNA stage;unknown;Baculoviridae;NA;NA	71	74	0.9595	0	1	dsDNA viruses, no RNA stage	unknown	Baculoviridae	NA	NA
VOG12770	sp|P36869|LEF2_NPVLD Late expression factor 2	dsDNA viruses, no RNA stage;unknown;Baculoviridae;NA;NA	71	74	0.9595	0	1	dsDNA viruses, no RNA stage	unknown	Baculoviridae	NA	NA
VOG13481	sp|P41662|AC109_NPVAC Protein AC109	dsDNA viruses, no RNA stage;unknown;Baculoviridae;NA;NA	71	74	0.9595	0	1	dsDNA viruses, no RNA stage	unknown	Baculoviridae	NA	NA
VOG15599	sp|Q00732|P48_NPVAC p48 protein	dsDNA viruses, no RNA stage;unknown;Baculoviridae;NA;NA	71	74	0.9595	0	1	dsDNA viruses, no RNA stage	unknown	Baculoviridae	NA	NA
VOG15681	sp|P41700|AC142_NPVAC Protein AC142	dsDNA viruses, no RNA stage;unknown;Baculoviridae;NA;NA	71	74	0.9595	0	1	dsDNA viruses, no RNA stage	unknown	Baculoviridae	NA	NA
VOG17601	sp|P25695|C42_NPVAC Protein C42	dsDNA viruses, no RNA stage;unknown;Baculoviridae;NA;NA	71	74	0.9595	0	1	dsDNA viruses, no RNA stage	unknown	Baculoviridae	NA	NA
VOG17927	sp|P36345|VP40_NPVHZ Structural glycoprotein p40	dsDNA viruses, no RNA stage;unknown;Baculoviridae;NA;NA	71	74	0.9595	0	1	dsDNA viruses, no RNA stage	unknown	Baculoviridae	NA	NA
VOG21837	sp|P41702|E27_NPVAC Occlusion-derived virus envelope protein E27	dsDNA viruses, no RNA stage;unknown;Baculoviridae;NA;NA	71	74	0.9595	0	1	dsDNA viruses, no RNA stage	unknown	Baculoviridae	NA	NA
VOG03333	sp|O10298|Y025_NPVOP Uncharacterized 34.6 kDa protein	dsDNA viruses, no RNA stage;unknown;Baculoviridae;NA;NA	71	74	0.9595	0	1.17	dsDNA viruses, no RNA stage	unknown	Baculoviridae	NA	NA
VOG08851	sp|Q05124|LEF11_NPVOP Late expression factor 11	dsDNA viruses, no RNA stage;unknown;Baculoviridae;NA;NA	70	74	0.9459	0	1	dsDNA viruses, no RNA stage	unknown	Baculoviridae	NA	NA
VOG12108	sp|O10346|Y107_NPVOP Uncharacterized 29.4 kDa protein	dsDNA viruses, no RNA stage;unknown;Baculoviridae;NA;NA	70	74	0.9459	0	1	dsDNA viruses, no RNA stage	unknown	Baculoviridae	NA	NA
VOG02135	sp|Q65365|LEF3_NPVOP Late expression factor 3	dsDNA viruses, no RNA stage;unknown;Baculoviridae;NA;NA	68	74	0.9189	0	1	dsDNA viruses, no RNA stage	unknown	Baculoviridae	NA	NA
VOG02171	sp|O10295|Y028_NPVOP Uncharacterized 16.5 kDa protein	dsDNA viruses, no RNA stage;unknown;Baculoviridae;NA;NA	68	74	0.9189	0	1	dsDNA viruses, no RNA stage	unknown	Baculoviridae	NA	NA
VOG07475	sp|O10335|TLP20_NPVOP Telokin-like protein 20 homolog	dsDNA viruses, no RNA stage;unknown;Baculoviridae;NA;NA	68	74	0.9189	0	1	dsDNA viruses, no RNA stage	unknown	Baculoviridae	NA	NA
VOG12053	sp|Q04719|ME53_NPVAC Early 53 kDa protein	dsDNA viruses, no RNA stage;unknown;Baculoviridae;NA;NA	68	74	0.9189	0	1	dsDNA viruses, no RNA stage	unknown	Baculoviridae	NA	NA
VOG15017	sp|P41483|E25_NPVAC Virus envelope protein E25	dsDNA viruses, no RNA stage;unknown;Baculoviridae;NA;NA	68	74	0.9189	0	1	dsDNA viruses, no RNA stage	unknown	Baculoviridae	NA	NA
VOG15091	sp|P41704|Y146_NPVAC Uncharacterized 22.9 kDa protein in IE0-IE1 intergenic region	dsDNA viruses, no RNA stage;unknown;Baculoviridae;NA;NA	68	74	0.9189	0	1	dsDNA viruses, no RNA stage	unknown	Baculoviridae	NA	NA
VOG17997	sp|Q06905|VP18_NPVOP P18 protein	dsDNA viruses, no RNA stage;unknown;Baculoviridae;NA;NA	68	74	0.9189	0	1	dsDNA viruses, no RNA stage	unknown	Baculoviridae	NA	NA
VOG00649	sp|P41716|TATR_NPVCF Trans-activating transcriptional regulatory protein	dsDNA viruses, no RNA stage;unknown;Baculoviridae;NA;NA	68	74	0.9189	0	1.01	dsDNA viruses, no RNA stage	unknown	Baculoviridae	NA	NA
VOG02440	sp|Q06693|AC78_NPVAC Protein AC78	dsDNA viruses, no RNA stage;unknown;Baculoviridae;NA;NA	67	74	0.9054	0	1	dsDNA viruses, no RNA stage	unknown	Baculoviridae	NA	NA
VOG03768	sp|P36865|VPHE_NPVLD Polyhedral envelope protein	dsDNA viruses, no RNA stage;unknown;Baculoviridae;NA;NA	67	74	0.9054	0	1	dsDNA viruses, no RNA stage	unknown	Baculoviridae	NA	NA
VOG13193	sp|Q83949|Y066_NPVOP Uncharacterized 98.6 kDa protein	dsDNA viruses, no RNA stage;unknown;Baculoviridae;NA;NA	67	74	0.9054	0	1	dsDNA viruses, no RNA stage	unknown	Baculoviridae	NA	NA
VOG20633	sp|O10329|Y076_NPVOP Uncharacterized 9.4 kDa protein	dsDNA viruses, no RNA stage;unknown;Baculoviridae;NA;NA	67	74	0.9054	0	1	dsDNA viruses, no RNA stage	unknown	Baculoviridae	NA	NA
VOG21253	sp|P24078|VP24_NPVOP Capsid protein p24	dsDNA viruses, no RNA stage;unknown;Baculoviridae;NA;NA	67	74	0.9054	0	1	dsDNA viruses, no RNA stage	unknown	Baculoviridae	NA	NA
VOG08653	sp|P24652|Y102_NPVOP Uncharacterized 12.2 kDa protein in P6.5-VP48 intergenic region	dsDNA viruses, no RNA stage;unknown;Baculoviridae;NA;NA	66	74	0.8919	0	1	dsDNA viruses, no RNA stage	unknown	Baculoviridae	NA	NA
VOG16271	sp|P69038|FP_NPVGM FP protein	dsDNA viruses, no RNA stage;unknown;Baculoviridae;NA;NA	66	74	0.8919	0	1	dsDNA viruses, no RNA stage	unknown	Baculoviridae	NA	NA
VOG01095	sp|O10371|OE18_NPVOP Occlusion-derived virus envelope protein E18	dsDNA viruses, no RNA stage;unknown;Baculoviridae;NA;NA	63	74	0.8514	0	1	dsDNA viruses, no RNA stage	unknown	Baculoviridae	NA	NA
VOG00690	sp|O10347|Y108_NPVOP Uncharacterized 11.7 kDa protein	dsDNA viruses, no RNA stage;unknown;Baculoviridae;NA;NA	62	74	0.8378	0	1	dsDNA viruses, no RNA stage	unknown	Baculoviridae	NA	NA
VOG03601	sp|O10294|Y029_NPVOP Uncharacterized 8.5 kDa protein	dsDNA viruses, no RNA stage;unknown;Baculoviridae;NA;NA	61	74	0.8243	0	1	dsDNA viruses, no RNA stage	unknown	Baculoviridae	NA	NA
VOG18867	sp|P08357|VP10_NPVOP Protein p10	dsDNA viruses, no RNA stage;unknown;Baculoviridae;NA;NA	59	74	0.7973	0	1.32	dsDNA viruses, no RNA stage	unknown	Baculoviridae	NA	NA
VOG07932	sp|Q83140|UDPE_NPVMB Ecdysteroid UDP-glucosyltransferase	dsDNA viruses, no RNA stage;unknown;Baculoviridae;NA;NA	57	74	0.7703	0	1	dsDNA viruses, no RNA stage	unknown	Baculoviridae	NA	NA
VOG18656	sp|Q9YKK9|LEF10_NPVAC Late expression factor 10	dsDNA viruses, no RNA stage;unknown;Baculoviridae;NA;NA	57	74	0.7703	0	1	dsDNA viruses, no RNA stage	unknown	Baculoviridae	NA	NA
VOG01151	sp|O10316|Y059_NPVOP Uncharacterized 19.9 kDa protein	dsDNA viruses, no RNA stage;unknown;Baculoviridae;NA;NA	57	74	0.7703	0	1.81	dsDNA viruses, no RNA stage	unknown	Baculoviridae	NA	NA
VOG05106	sp|P11042|PP31_NPVAC Protein pp31	dsDNA viruses, no RNA stage;unknown;Baculoviridae;NA;NA	47	74	0.6351	0	1	dsDNA viruses, no RNA stage	unknown	Baculoviridae	NA	NA
VOG00443	sp|O10355|Y002_NPVOP Uncharacterized 10.2 kDa protein	dsDNA viruses, no RNA stage;unknown;Baculoviridae;NA;NA	47	74	0.6351	0	1.02	dsDNA viruses, no RNA stage	unknown	Baculoviridae	NA	NA
VOG03816	sp|O10356|Y117_NPVOP Uncharacterized 11.2 kDa protein	dsDNA viruses, no RNA stage;unknown;Baculoviridae;NA;NA	45	74	0.6081	0	1.27	dsDNA viruses, no RNA stage	unknown	Baculoviridae	NA	NA
VOG09171	sp|P03597|MVP_TOBSV Movement protein	ssRNA viruses;unknown;Bromoviridae;NA;NA	21	35	0.6	0	1	ssRNA viruses	unknown	Bromoviridae	NA	NA
VOG07381	sp|P18272|NCAP_EBOZM Nucleoprotein	ssRNA viruses;Mononegavirales;Filoviridae;NA;NA	7	7	1	0	1	ssRNA viruses	Mononegavirales	Filoviridae	NA	NA
VOG10068	sp|Q6V1Q9|VP35_EBOZ5 Polymerase cofactor VP35	ssRNA viruses;Mononegavirales;Filoviridae;NA;NA	7	7	1	0	1	ssRNA viruses	Mononegavirales	Filoviridae	NA	NA
VOG14515	sp|O11459|VP24_EBOG4 Membrane-associated protein VP24	ssRNA viruses;Mononegavirales;Filoviridae;NA;NA	7	7	1	0	1	ssRNA viruses	Mononegavirales	Filoviridae	NA	NA
VOG16387	sp|Q05128|VP40_EBOZM Matrix protein VP40	ssRNA viruses;Mononegavirales;Filoviridae;NA;NA	7	7	1	0	1	ssRNA viruses	Mononegavirales	Filoviridae	NA	NA
VOG19567	sp|Q05323|VP30_EBOZM Minor nucleoprotein VP30	ssRNA viruses;Mononegavirales;Filoviridae;NA;NA	7	7	1	0	1	ssRNA viruses	Mononegavirales	Filoviridae	NA	NA
VOG00506	sp|Q66811|VSGP_TAFVC Pre-small/secreted glycoprotein	ssRNA viruses;Mononegavirales;Filoviridae;NA;NA	7	7	1	0	2.57	ssRNA viruses	Mononegavirales	Filoviridae	NA	NA
VOG02781	sp|P20210|C792_SSV1 Uncharacterized protein C-792	dsDNA viruses, no RNA stage;unknown;Fuselloviridae;NA;NA	10	10	1	0	1	dsDNA viruses, no RNA stage	unknown	Fuselloviridae	NA	NA
VOG06766	sp|P20203|B277_SSV1 Uncharacterized protein B-277	dsDNA viruses, no RNA stage;unknown;Fuselloviridae;NA;NA	10	10	1	0	1	dsDNA viruses, no RNA stage	unknown	Fuselloviridae	NA	NA
VOG09958	sp|P20209|C166_SSV1 Uncharacterized protein C-166	dsDNA viruses, no RNA stage;unknown;Fuselloviridae;NA;NA	10	10	1	0	1	dsDNA viruses, no RNA stage	unknown	Fuselloviridae	NA	NA
VOG16107	sp|P20196|A154_SSV1 Uncharacterized protein A-154	dsDNA viruses, no RNA stage;unknown;Fuselloviridae;NA;NA	10	10	1	0	1	dsDNA viruses, no RNA stage	unknown	Fuselloviridae	NA	NA
VOG20960	sp|P20200|A82_SSV1 Uncharacterized protein A-82	dsDNA viruses, no RNA stage;unknown;Fuselloviridae;NA;NA	10	10	1	0	1	dsDNA viruses, no RNA stage	unknown	Fuselloviridae	NA	NA
VOG00873	sp|P20223|VP1_SSV1 Structural protein VP1	dsDNA viruses, no RNA stage;unknown;Fuselloviridae;NA;NA	10	10	1	0	1.9	dsDNA viruses, no RNA stage	unknown	Fuselloviridae	NA	NA
VOG02175	sp|P0C6K8|A92_SSV1 Uncharacterized protein A-92	dsDNA viruses, no RNA stage;unknown;Fuselloviridae;NA;NA	9	10	0.9	0	1	dsDNA viruses, no RNA stage	unknown	Fuselloviridae	NA	NA
VOG08609	sp|P0C7L5|B115_SSV1 Uncharacterized HTH-type transcriptional regulator B-115	dsDNA viruses, no RNA stage;unknown;Fuselloviridae;NA;NA	9	10	0.9	0	1	dsDNA viruses, no RNA stage	unknown	Fuselloviridae	NA	NA
VOG09744	sp|P20201|B129_SSV1 Uncharacterized protein B-129	dsDNA viruses, no RNA stage;unknown;Fuselloviridae;NA;NA	9	10	0.9	0	1	dsDNA viruses, no RNA stage	unknown	Fuselloviridae	NA	NA
VOG14344	sp|P20212|C84_SSV1 Uncharacterized protein C-84	dsDNA viruses, no RNA stage;unknown;Fuselloviridae;NA;NA	9	10	0.9	0	1	dsDNA viruses, no RNA stage	unknown	Fuselloviridae	NA	NA
VOG21620	sp|P20213|D244_SSV1 Uncharacterized protein D-244	dsDNA viruses, no RNA stage;unknown;Fuselloviridae;NA;NA	6	10	0.6	0	1	dsDNA viruses, no RNA stage	unknown	Fuselloviridae	NA	NA
VOG02362	sp|P20215|D63_SSV1 Protein D-63	dsDNA viruses, no RNA stage;unknown;Fuselloviridae;NA;NA	5	10	0.5	1	1	dsDNA viruses, no RNA stage	unknown	Fuselloviridae	NA	NA
VOG20332	sp|Q9DXE6|TRAP_TYLCC Transcriptional activator protein	ssDNA viruses;unknown;Geminiviridae;NA;NA	349	426	0.8192	1	1	ssDNA viruses	unknown	Geminiviridae	NA	NA
VOG03817	sp|Q9QDJ8|AC4_TYLCC Protein C4	ssDNA viruses;unknown;Geminiviridae;NA;NA	311	426	0.73	1	1	ssDNA viruses	unknown	Geminiviridae	NA	NA
VOG13522	sp|P03160|DPOL_WHV1 Protein P	Retro-transcribing viruses;unknown;Hepadnaviridae;NA;NA	17	18	0.9444	0	1	Retro-transcribing viruses	unknown	Hepadnaviridae	NA	NA
VOG01783	sp|P13845|HBEAG_HHBV External core antigen	Retro-transcribing viruses;unknown;Hepadnaviridae;NA;NA	17	18	0.9444	0	1.35	Retro-transcribing viruses	unknown	Hepadnaviridae	NA	NA
VOG00322	sp|P30029|HBSAG_HPBDC Large envelope protein	Retro-transcribing viruses;unknown;Hepadnaviridae;NA;NA	17	18	0.9444	0	1.59	Retro-transcribing viruses	unknown	Hepadnaviridae	NA	NA
VOG03770	sp|P89447|UL24_HHV2H Protein UL24	dsDNA viruses, no RNA stage;Herpesvirales;Herpesviridae;NA;NA	73	77	0.9481	0	1	dsDNA viruses, no RNA stage	Herpesvirales	Herpesviridae	NA	NA
VOG10015	sp|P18538|GB_GAHVR Envelope glycoprotein B	dsDNA viruses, no RNA stage;Herpesvirales;Herpesviridae;NA;NA	73	77	0.9481	0	1	dsDNA viruses, no RNA stage	Herpesvirales	Herpesviridae	NA	NA
VOG10847	sp|P10216|UL32_HHV11 Packaging protein UL32	dsDNA viruses, no RNA stage;Herpesvirales;Herpesviridae;NA;NA	73	77	0.9481	0	1	dsDNA viruses, no RNA stage	Herpesvirales	Herpesviridae	NA	NA
VOG15359	sp|Q6SW65|CVC2_HCMVM Capsid vertex component 2	dsDNA viruses, no RNA stage;Herpesvirales;Herpesviridae;NA;NA	73	77	0.9481	0	1	dsDNA viruses, no RNA stage	Herpesvirales	Herpesviridae	NA	NA
VOG15398	sp|Q6DLH9|TRM1_EHV1B Tripartite terminase subunit 1	dsDNA viruses, no RNA stage;Herpesvirales;Herpesviridae;NA;NA	73	77	0.9481	0	1	dsDNA viruses, no RNA stage	Herpesvirales	Herpesviridae	NA	NA
VOG02589	sp|P84454|SCAF_EHV1V Capsid scaffolding protein	dsDNA viruses, no RNA stage;Herpesvirales;Herpesviridae;NA;NA	73	77	0.9481	0	1.33	dsDNA viruses, no RNA stage	Herpesvirales	Herpesviridae	NA	NA
VOG00533	sp|P84391|UL13_EHV1V Serine/threonine-protein kinase UL13 homolog	dsDNA viruses, no RNA stage;Herpesvirales;Herpesviridae;NA;NA	72	77	0.9351	0	1	dsDNA viruses, no RNA stage	Herpesvirales	Herpesviridae	NA	NA
VOG01873	sp|P28950|CVC1_EHV1B Capsid vertex component 1	dsDNA viruses, no RNA stage;Herpesvirales;Herpesviridae;NA;NA	72	77	0.9351	0	1	dsDNA viruses, no RNA stage	Herpesvirales	Herpesviridae	NA	NA
VOG03126	sp|P89445|GH_HHV2H Envelope glycoprotein H	dsDNA viruses, no RNA stage;Herpesvirales;Herpesviridae;NA;NA	72	77	0.9351	0	1	dsDNA viruses, no RNA stage	Herpesvirales	Herpesviridae	NA	NA
VOG10525	sp|P28951|NEC1_EHV1B Nuclear egress protein 1	dsDNA viruses, no RNA stage;Herpesvirales;Herpesviridae;NA;NA	72	77	0.9351	0	1	dsDNA viruses, no RNA stage	Herpesvirales	Herpesviridae	NA	NA
VOG14715	sp|F5HIN9|TRX2_HCMVM Triplex capsid protein 2	dsDNA viruses, no RNA stage;Herpesvirales;Herpesviridae;NA;NA	72	77	0.9351	0	1	dsDNA viruses, no RNA stage	Herpesvirales	Herpesviridae	NA	NA
VOG15044	sp|P84401|PRIM_EHV1V DNA primase	dsDNA viruses, no RNA stage;Herpesvirales;Herpesviridae;NA;NA	72	77	0.9351	0	1	dsDNA viruses, no RNA stage	Herpesvirales	Herpesviridae	NA	NA
VOG18227	sp|P84458|PORTL_EHV1V Portal protein	dsDNA viruses, no RNA stage;Herpesvirales;Herpesviridae;NA;NA	72	77	0.9351	0	1	dsDNA viruses, no RNA stage	Herpesvirales	Herpesviridae	NA	NA
VOG18726	sp|P28934|HELI_EHV1B DNA replication helicase	dsDNA viruses, no RNA stage;Herpesvirales;Herpesviridae;NA;NA	72	77	0.9351	0	1	dsDNA viruses, no RNA stage	Herpesvirales	Herpesviridae	NA	NA
VOG19359	sp|P28948|GM_EHV1B Envelope glycoprotein M	dsDNA viruses, no RNA stage;Herpesvirales;Herpesviridae;NA;NA	72	77	0.9351	0	1	dsDNA viruses, no RNA stage	Herpesvirales	Herpesviridae	NA	NA
VOG21960	sp|P28932|DNBI_EHV1B Major DNA-binding protein	dsDNA viruses, no RNA stage;Herpesvirales;Herpesviridae;NA;NA	72	77	0.9351	0	1	dsDNA viruses, no RNA stage	Herpesvirales	Herpesviridae	NA	NA
VOG00480	sp|P16827|HEPA_HCMVA DNA helicase/primase complex-associated protein	dsDNA viruses, no RNA stage;Herpesvirales;Herpesviridae;NA;NA	72	77	0.9351	0	1.11	dsDNA viruses, no RNA stage	Herpesvirales	Herpesviridae	NA	NA
VOG00858	sp|P84404|TEG3_EHV1V Tegument protein UL14 homolog	dsDNA viruses, no RNA stage;Herpesvirales;Herpesviridae;NA;NA	71	77	0.9221	0	1	dsDNA viruses, no RNA stage	Herpesvirales	Herpesviridae	NA	NA
VOG03223	sp|D5LX59|LTP_HCMVT Large tegument protein deneddylase	dsDNA viruses, no RNA stage;Herpesvirales;Herpesviridae;NA;NA	71	77	0.9221	0	1	dsDNA viruses, no RNA stage	Herpesvirales	Herpesviridae	NA	NA
VOG06052	sp|F5HGT1|MCP_HCMVM Major capsid protein	dsDNA viruses, no RNA stage;Herpesvirales;Herpesviridae;NA;NA	71	77	0.9221	0	1	dsDNA viruses, no RNA stage	Herpesvirales	Herpesviridae	NA	NA
VOG17659	sp|P10200|CEP2_HHV11 Cytoplasmic envelopment protein 2	dsDNA viruses, no RNA stage;Herpesvirales;Herpesviridae;NA;NA	70	77	0.9091	0	1	dsDNA viruses, no RNA stage	Herpesvirales	Herpesviridae	NA	NA
VOG01028	sp|P84459|CEP1_EHV1V Cytoplasmic envelopment protein 1	dsDNA viruses, no RNA stage;Herpesvirales;Herpesviridae;NA;NA	69	77	0.8961	0	1	dsDNA viruses, no RNA stage	Herpesvirales	Herpesviridae	NA	NA
VOG04447	sp|P28953|TRM2_EHV1B Tripartite terminase subunit 2	dsDNA viruses, no RNA stage;Herpesvirales;Herpesviridae;NA;NA	69	77	0.8961	0	1	dsDNA viruses, no RNA stage	Herpesvirales	Herpesviridae	NA	NA
VOG18233	sp|P28276|ICP27_HHV2H mRNA export factor	dsDNA viruses, no RNA stage;Herpesvirales;Herpesviridae;NA;NA	49	77	0.6364	0	1	dsDNA viruses, no RNA stage	Herpesvirales	Herpesviridae	NA	NA
VOG01733	sp|F5HA93|TRX1_HCMVM Triplex capsid protein 1	dsDNA viruses, no RNA stage;Herpesvirales;Herpesviridae;NA;NA	40	77	0.5195	0	1	dsDNA viruses, no RNA stage	Herpesvirales	Herpesviridae	NA	NA
VOG09731	sp|Q6SW55|UL87_HCMVM Uncharacterized protein UL87	dsDNA viruses, no RNA stage;Herpesvirales;Herpesviridae;NA;NA	40	77	0.5195	0	1	dsDNA viruses, no RNA stage	Herpesvirales	Herpesviridae	NA	NA
VOG20462	sp|Q6SW82|UL49_HCMVM Protein UL49	dsDNA viruses, no RNA stage;Herpesvirales;Herpesviridae;NA;NA	40	77	0.5195	0	1	dsDNA viruses, no RNA stage	Herpesvirales	Herpesviridae	NA	NA
VOG01359	sp|P16784|ITP_HCMVA Inner tegument protein	dsDNA viruses, no RNA stage;Herpesvirales;Herpesviridae;NA;NA	39	77	0.5065	0	1	dsDNA viruses, no RNA stage	Herpesvirales	Herpesviridae	NA	NA
VOG02253	sp|F5H9F9|UL88_HCMVM Protein UL88	dsDNA viruses, no RNA stage;Herpesvirales;Herpesviridae;NA;NA	39	77	0.5065	0	1	dsDNA viruses, no RNA stage	Herpesvirales	Herpesviridae	NA	NA
VOG08869	sp|O36368|UL79_ALHV1 Gene 18 protein	dsDNA viruses, no RNA stage;Herpesvirales;Herpesviridae;NA;NA	39	77	0.5065	0	1	dsDNA viruses, no RNA stage	Herpesvirales	Herpesviridae	NA	NA
VOG11802	sp|F5HAS7|UL92_HCMVM Uncharacterized protein UL92	dsDNA viruses, no RNA stage;Herpesvirales;Herpesviridae;NA;NA	39	77	0.5065	0	1	dsDNA viruses, no RNA stage	Herpesvirales	Herpesviridae	NA	NA
VOG19526	sp|B9VXQ2|UL95_HCMVT Protein UL95	dsDNA viruses, no RNA stage;Herpesvirales;Herpesviridae;NA;NA	39	77	0.5065	0	1	dsDNA viruses, no RNA stage	Herpesvirales	Herpesviridae	NA	NA
VOG20204	sp|P52466|NEC2_HHV7J Nuclear egress protein 2	dsDNA viruses, no RNA stage;Herpesvirales;Herpesviridae;NA;NA	39	77	0.5065	0	1	dsDNA viruses, no RNA stage	Herpesvirales	Herpesviridae	NA	NA
VOG21538	sp|Q66655|GN_EHV2 Envelope glycoprotein N	dsDNA viruses, no RNA stage;Herpesvirales;Herpesviridae;NA;NA	39	77	0.5065	0	1	dsDNA viruses, no RNA stage	Herpesvirales	Herpesviridae	NA	NA
VOG14431	sp|Q6GZX2|003R_FRG3G Uncharacterized protein 3R	dsDNA viruses, no RNA stage;NCLDV;Iridoviridae;NA;NA	15	21	0.7143	0	1	dsDNA viruses, no RNA stage	NCLDV	Iridoviridae	NA	NA
VOG01644	sp|P09675|RDRP_BPSP RNA-directed RNA polymerase subunit beta	ssRNA viruses;unknown;Leviviridae;NA;NA	12	12	1	0	1	ssRNA viruses	unknown	Leviviridae	NA	NA
VOG03050	sp|P07394|MATA_BPGA Maturation protein A	ssRNA viruses;unknown;Leviviridae;NA;NA	11	12	0.9167	0	1	ssRNA viruses	unknown	Leviviridae	NA	NA
VOG01551	sp|P03616|COAT_BPPRR Coat protein	ssRNA viruses;unknown;Leviviridae;NA;NA	9	12	0.75	0	1.33	ssRNA viruses	unknown	Leviviridae	NA	NA
VOG17603	sp|Q573G6|Y122_AFV2P Uncharacterized protein ORF122	dsDNA viruses, no RNA stage;Ligamenvirales;Lipothrixviridae;NA;NA	7	8	0.875	0	1	dsDNA viruses, no RNA stage	Ligamenvirales	Lipothrixviridae	NA	NA
VOG20034	sp|Q573G5|Y100B_AFV2P Uncharacterized protein ORF100b	dsDNA viruses, no RNA stage;Ligamenvirales;Lipothrixviridae;NA;NA	7	8	0.875	0	1	dsDNA viruses, no RNA stage	Ligamenvirales	Lipothrixviridae	NA	NA
VOG01823	sp|Q573G7|Y345_AFV2P Uncharacterized protein ORF345	dsDNA viruses, no RNA stage;Ligamenvirales;Lipothrixviridae;NA;NA	7	8	0.875	0	1.29	dsDNA viruses, no RNA stage	Ligamenvirales	Lipothrixviridae	NA	NA
VOG03170	sp|Q70LB2|Y108_AFV1Y Putative transmembrane protein ORF108	dsDNA viruses, no RNA stage;Ligamenvirales;Lipothrixviridae;NA;NA	4	8	0.5	0	1	dsDNA viruses, no RNA stage	Ligamenvirales	Lipothrixviridae	NA	NA
VOG00909	sp|P09514|MCAPS_TYYVF Minor capsid protein P3-RTD	ssRNA viruses;unknown;Luteoviridae;NA;NA	44	48	0.9167	1	1.84	ssRNA viruses	unknown	Luteoviridae	NA	NA
VOG03794	sp|P09511|MVP_TYYVF Movement protein	ssRNA viruses;unknown;Luteoviridae;NA;NA	40	48	0.8333	0	1	ssRNA viruses	unknown	Luteoviridae	NA	NA
VOG00585	sp|P09506|P1_TYYVF Protein P1	ssRNA viruses;unknown;Luteoviridae;NA;NA	35	48	0.7292	1	1.02	ssRNA viruses	unknown	Luteoviridae	NA	NA
VOG07218	sp|P0DJZ8|ORF3A_TYYVF Protein ORF3a	ssRNA viruses;unknown;Luteoviridae;NA;NA	26	48	0.5417	0	1	ssRNA viruses	unknown	Luteoviridae	NA	NA
VOG01525	sp|Q9G059|CAPSD_BPPHM Capsid protein VP1	ssDNA viruses;unknown;Microviridae;NA;NA	41	44	0.9318	0	1	ssDNA viruses	unknown	Microviridae	NA	NA
VOG03818	REFSEQ putative early transcription factor large subunit	dsDNA viruses, no RNA stage;NCLDV;Mimiviridae;NA;NA	4	6	0.6667	1	1	dsDNA viruses, no RNA stage	NCLDV	Mimiviridae	NA	NA
VOG03855	sp|Q5UQT7|RNC_MIMIV Probable ribonuclease 3	dsDNA viruses, no RNA stage;NCLDV;Mimiviridae;NA;NA	4	6	0.6667	1	1	dsDNA viruses, no RNA stage	NCLDV	Mimiviridae	NA	NA
VOG04497	sp|Q5UQN7|CAPS3_MIMIV Probable capsid protein 3	dsDNA viruses, no RNA stage;NCLDV;Mimiviridae;NA;NA	4	6	0.6667	0	1	dsDNA viruses, no RNA stage	NCLDV	Mimiviridae	NA	NA
VOG06133	sp|Q5UNY3|YL729_MIMIV Uncharacterized protein L729	dsDNA viruses, no RNA stage;NCLDV;Mimiviridae;NA;NA	4	6	0.6667	0	1	dsDNA viruses, no RNA stage	NCLDV	Mimiviridae	NA	NA
VOG06709	sp|Q5UQK5|YR403_MIMIV Uncharacterized protein R403	dsDNA viruses, no RNA stage;NCLDV;Mimiviridae;NA;NA	4	6	0.6667	0	1	dsDNA viruses, no RNA stage	NCLDV	Mimiviridae	NA	NA
VOG07017	sp|Q5UQ68|YR505_MIMIV Uncharacterized protein R505	dsDNA viruses, no RNA stage;NCLDV;Mimiviridae;NA;NA	4	6	0.6667	0	1	dsDNA viruses, no RNA stage	NCLDV	Mimiviridae	NA	NA
VOG07366	sp|Q5UQF3|YR481_MIMIV Uncharacterized protein R481	dsDNA viruses, no RNA stage;NCLDV;Mimiviridae;NA;NA	4	6	0.6667	0	1	dsDNA viruses, no RNA stage	NCLDV	Mimiviridae	NA	NA
VOG07611	sp|Q5UQP8|YL454_MIMIV Uncharacterized protein L454	dsDNA viruses, no RNA stage;NCLDV;Mimiviridae;NA;NA	4	6	0.6667	0	1	dsDNA viruses, no RNA stage	NCLDV	Mimiviridae	NA	NA
VOG08352	sp|Q5UQ15|YL202_MIMIV Uncharacterized protein L202	dsDNA viruses, no RNA stage;NCLDV;Mimiviridae;NA;NA	4	6	0.6667	0	1	dsDNA viruses, no RNA stage	NCLDV	Mimiviridae	NA	NA
VOG09286	sp|Q5UQB2|YR217_MIMIV Uncharacterized protein R217	dsDNA viruses, no RNA stage;NCLDV;Mimiviridae;NA;NA	4	6	0.6667	0	1	dsDNA viruses, no RNA stage	NCLDV	Mimiviridae	NA	NA
VOG10014	sp|Q5UPZ6|YL308_MIMIV Uncharacterized protein L308	dsDNA viruses, no RNA stage;NCLDV;Mimiviridae;NA;NA	4	6	0.6667	0	1	dsDNA viruses, no RNA stage	NCLDV	Mimiviridae	NA	NA
VOG10989	sp|Q5UQ26|YR203_MIMIV Uncharacterized protein R203	dsDNA viruses, no RNA stage;NCLDV;Mimiviridae;NA;NA	4	6	0.6667	0	1	dsDNA viruses, no RNA stage	NCLDV	Mimiviridae	NA	NA
VOG12029	sp|Q5UQK0|YR408_MIMIV Uncharacterized protein R408	dsDNA viruses, no RNA stage;NCLDV;Mimiviridae;NA;NA	4	6	0.6667	0	1	dsDNA viruses, no RNA stage	NCLDV	Mimiviridae	NA	NA
VOG13654	sp|Q5UQA3|YL533_MIMIV Uncharacterized protein L533	dsDNA viruses, no RNA stage;NCLDV;Mimiviridae;NA;NA	4	6	0.6667	0	1	dsDNA viruses, no RNA stage	NCLDV	Mimiviridae	NA	NA
VOG15651	sp|Q5UQJ8|YR398_MIMIV Uncharacterized protein R398	dsDNA viruses, no RNA stage;NCLDV;Mimiviridae;NA;NA	4	6	0.6667	0	1	dsDNA viruses, no RNA stage	NCLDV	Mimiviridae	NA	NA
VOG16080	sp|Q5UQS9|YR338_MIMIV Uncharacterized protein R338	dsDNA viruses, no RNA stage;NCLDV;Mimiviridae;NA;NA	4	6	0.6667	1	1	dsDNA viruses, no RNA stage	NCLDV	Mimiviridae	NA	NA
VOG17027	sp|Q5UQE4|YR472_MIMIV Uncharacterized protein R472	dsDNA viruses, no RNA stage;NCLDV;Mimiviridae;NA;NA	4	6	0.6667	0	1	dsDNA viruses, no RNA stage	NCLDV	Mimiviridae	NA	NA
VOG18025	sp|Q5UQG1|YL492_MIMIV Uncharacterized protein L492	dsDNA viruses, no RNA stage;NCLDV;Mimiviridae;NA;NA	4	6	0.6667	0	1	dsDNA viruses, no RNA stage	NCLDV	Mimiviridae	NA	NA
VOG18570	sp|Q5UR20|YR366_MIMIV Putative ATP-dependent RNA helicase R366	dsDNA viruses, no RNA stage;NCLDV;Mimiviridae;NA;NA	4	6	0.6667	0	1	dsDNA viruses, no RNA stage	NCLDV	Mimiviridae	NA	NA
VOG18835	sp|Q5UQS4|YR329_MIMIV Uncharacterized protein R329	dsDNA viruses, no RNA stage;NCLDV;Mimiviridae;NA;NA	4	6	0.6667	0	1	dsDNA viruses, no RNA stage	NCLDV	Mimiviridae	NA	NA
VOG20232	sp|Q5UP50|YR588_MIMIV Uncharacterized protein R588	dsDNA viruses, no RNA stage;NCLDV;Mimiviridae;NA;NA	4	6	0.6667	0	1	dsDNA viruses, no RNA stage	NCLDV	Mimiviridae	NA	NA
VOG21426	sp|Q5UQT9|YR353_MIMIV Uncharacterized protein R353	dsDNA viruses, no RNA stage;NCLDV;Mimiviridae;NA;NA	4	6	0.6667	0	1	dsDNA viruses, no RNA stage	NCLDV	Mimiviridae	NA	NA
VOG02002	sp|Q5UQP3|YR445_MIMIV Putative J domain-containing protein R445	dsDNA viruses, no RNA stage;NCLDV;Mimiviridae;NA;NA	4	6	0.6667	0	1.25	dsDNA viruses, no RNA stage	NCLDV	Mimiviridae	NA	NA
VOG03795	sp|A9CH39|PHRB_AGRFC (6-4) photolyase	dsDNA viruses, no RNA stage;NCLDV;Mimiviridae;NA;NA	4	6	0.6667	1	1.6	dsDNA viruses, no RNA stage	NCLDV	Mimiviridae	NA	NA
VOG01907	sp|O59948|ERF1_PODAS Eukaryotic peptide chain release factor subunit 1	dsDNA viruses, no RNA stage;NCLDV;Mimiviridae;NA;NA	3	6	0.5	1	1	dsDNA viruses, no RNA stage	NCLDV	Mimiviridae	NA	NA
VOG07930	sp|Q5UQD7|SUI1_MIMIV Protein translation factor SUI1 homolog	dsDNA viruses, no RNA stage;NCLDV;Mimiviridae;NA;NA	3	6	0.5	1	1	dsDNA viruses, no RNA stage	NCLDV	Mimiviridae	NA	NA
VOG18925	sp|Q5UQI1|YL829_MIMIV Uncharacterized protein L829	dsDNA viruses, no RNA stage;NCLDV;Mimiviridae;NA;NA	3	6	0.5	1	1	dsDNA viruses, no RNA stage	NCLDV	Mimiviridae	NA	NA
VOG22185	sp|Q5UQX4|YL884_MIMIV Putative CDC123-like protein L884	dsDNA viruses, no RNA stage;NCLDV;Mimiviridae;NA;NA	3	6	0.5	1	1	dsDNA viruses, no RNA stage	NCLDV	Mimiviridae	NA	NA
VOG08455	sp|Q5UR59|YL803_MIMIV Uncharacterized protein L803	dsDNA viruses, no RNA stage;NCLDV;Mimiviridae;NA;NA	3	6	0.5	1	1.07	dsDNA viruses, no RNA stage	NCLDV	Mimiviridae	NA	NA
VOG04985	sp|Q5UP10|YR849_MIMIV Uncharacterized protein R849	dsDNA viruses, no RNA stage;NCLDV;Mimiviridae;NA;NA	3	6	0.5	1	1.2	dsDNA viruses, no RNA stage	NCLDV	Mimiviridae	NA	NA
VOG02096	sp|Q5UR16|YR659_MIMIV Putative EGF-like domain-containing protein R659	dsDNA viruses, no RNA stage;NCLDV;Mimiviridae;NA;NA	3	6	0.5	1	1.25	dsDNA viruses, no RNA stage	NCLDV	Mimiviridae	NA	NA
VOG01189	sp|Q5UQW4|YL373_MIMIV Uncharacterized glycosyltransferase L373	dsDNA viruses, no RNA stage;NCLDV;Mimiviridae;NA;NA	3	6	0.5	1	1.53	dsDNA viruses, no RNA stage	NCLDV	Mimiviridae	NA	NA
VOG12699	sp|P17312|TERL_BPT4 Terminase, large subunit	dsDNA viruses, no RNA stage;Caudovirales;NA;NA;NA	1458	2008	0.7261	1	1.01	dsDNA viruses, no RNA stage	Caudovirales	NA	NA	NA
VOG01291	sp|Q05233|VG26_BPML5 Minor tail protein Gp26	dsDNA viruses, no RNA stage;Caudovirales;NA;NA;NA	1244	2008	0.6195	1	1.01	dsDNA viruses, no RNA stage	Caudovirales	NA	NA	NA
VOG01646	sp|P84396|TRM3_EHV1V Tripartite terminase subunit 3	dsDNA viruses, no RNA stage;Herpesvirales;NA;NA;NA	80	87	0.9195	0	1.13	dsDNA viruses, no RNA stage	Herpesvirales	NA	NA	NA
VOG00827	sp|P24731|AN_NPVAC Alkaline nuclease	dsDNA viruses, no RNA stage;Herpesvirales;NA;NA;NA	72	87	0.8276	1	1	dsDNA viruses, no RNA stage	Herpesvirales	NA	NA	NA
VOG02339	sp|P10234|DUT_HHV11 Deoxyuridine 5'-triphosphate nucleotidohydrolase	dsDNA viruses, no RNA stage;Herpesvirales;NA;NA;NA	68	87	0.7816	1	1	dsDNA viruses, no RNA stage	Herpesvirales	NA	NA	NA
VOG00186	sp|Q8QL34|Y335_SIRV1 Uncharacterized glycosyltransferase 335	dsDNA viruses, no RNA stage;Ligamenvirales;NA;NA;NA	15	23	0.6522	1	1.44	dsDNA viruses, no RNA stage	Ligamenvirales	NA	NA	NA
VOG06292	sp|Q8QL21|Y209_SIRV1 Uncharacterized protein 209	dsDNA viruses, no RNA stage;Ligamenvirales;NA;NA;NA	14	23	0.6087	0	1.07	dsDNA viruses, no RNA stage	Ligamenvirales	NA	NA	NA
VOG17834	sp|Q914G7|Y065_SIFVH Uncharacterized protein 65	dsDNA viruses, no RNA stage;Ligamenvirales;NA;NA;NA	13	23	0.5652	0	1	dsDNA viruses, no RNA stage	Ligamenvirales	NA	NA	NA
VOG00220	sp|P68615|A32_VACCW Protein A32	dsDNA viruses, no RNA stage;NCLDV;NA;NA;NA	104	109	0.9541	1	1.09	dsDNA viruses, no RNA stage	NCLDV	NA	NA	NA
VOG00400	sp|Q6GZW6|009L_FRG3G Putative helicase 009L	dsDNA viruses, no RNA stage;NCLDV;NA;NA;NA	101	109	0.9266	1	1.7	dsDNA viruses, no RNA stage	NCLDV	NA	NA	NA
VOG00491	sp|P21050|E10_VACCC Probable FAD-linked sulfhydryl oxidase E10	dsDNA viruses, no RNA stage;NCLDV;NA;NA;NA	92	109	0.844	1	1.07	dsDNA viruses, no RNA stage	NCLDV	NA	NA	NA
VOG00494	sp|P21603|RP30_VACCW DNA-directed RNA polymerase 30 kDa polypeptide	dsDNA viruses, no RNA stage;NCLDV;NA;NA;NA	86	109	0.789	1	1	dsDNA viruses, no RNA stage	NCLDV	NA	NA	NA
VOG01301	sp|P20997|RUVV_VACCC Resolvase A22	dsDNA viruses, no RNA stage;NCLDV;NA;NA;NA	84	109	0.7706	1	1.11	dsDNA viruses, no RNA stage	NCLDV	NA	NA	NA
VOG00373	sp|P33053|RP147_VAR67 DNA-directed RNA polymerase 147 kDa polypeptide	dsDNA viruses, no RNA stage;NCLDV;NA;NA;NA	83	109	0.7615	1	1.18	dsDNA viruses, no RNA stage	NCLDV	NA	NA	NA
VOG07242	sp|Q6GZR3|RPB2_FRG3G Putative DNA-directed RNA polymerase II subunit RPB2 homolog	dsDNA viruses, no RNA stage;NCLDV;NA;NA;NA	82	109	0.7523	1	1.01	dsDNA viruses, no RNA stage	NCLDV	NA	NA	NA
VOG00285	sp|P04305|D5_VACCW Primase D5	dsDNA viruses, no RNA stage;NCLDV;NA;NA;NA	79	109	0.7248	1	1.04	dsDNA viruses, no RNA stage	NCLDV	NA	NA	NA
VOG02756	sp|P25950|MCEL_RFVKA mRNA-capping enzyme catalytic subunit	dsDNA viruses, no RNA stage;NCLDV;NA;NA;NA	67	109	0.6147	1	1	dsDNA viruses, no RNA stage	NCLDV	NA	NA	NA
VOG01918	sp|Q98544|Y494R_PBCV1 Putative transcription factor A494R	dsDNA viruses, no RNA stage;NCLDV;NA;NA;NA	61	109	0.5596	1	1.05	dsDNA viruses, no RNA stage	NCLDV	NA	NA	NA
VOG01596	sp|P32097|D10_RFVKA mRNA-decapping protein D10	dsDNA viruses, no RNA stage;NCLDV;NA;NA;NA	59	109	0.5413	1	1.46	dsDNA viruses, no RNA stage	NCLDV	NA	NA	NA
VOG00021	sp|A7U6E9|MCP_POV01 Major capsid protein	dsDNA viruses, no RNA stage;NCLDV;NA;NA;NA	57	109	0.5229	1	2.97	dsDNA viruses, no RNA stage	NCLDV	NA	NA	NA
VOG05258	sp|Q5K2K3|L_ISFV RNA-directed RNA polymerase L	ssRNA viruses;Mononegavirales;NA;NA;NA	210	257	0.8171	1	1	ssRNA viruses	Mononegavirales	NA	NA	NA
VOG01248	sp|Q02106|COAT_POPMV Coat protein	ssRNA viruses;Tymovirales;NA;NA;NA	118	189	0.6243	0	1.03	ssRNA viruses	Tymovirales	NA	NA	NA
VOG00016	sp|P69514|RDRP_CGMVS Replicase large subunit	ssRNA viruses;Tymovirales;NA;NA;NA	114	189	0.6032	1	1.38	ssRNA viruses	Tymovirales	NA	NA	NA
VOG20634	sp|P17527|TGB2_PVMR Movement protein TGB2	ssRNA viruses;Tymovirales;NA;NA;NA	112	189	0.5926	1	1	ssRNA viruses	Tymovirales	NA	NA	NA
VOG00070	sp|Q918W0|TGB3_ICRSV Movement protein TGBp3	ssRNA viruses;Tymovirales;NA;NA;NA	95	189	0.5026	0	1	ssRNA viruses	Tymovirales	NA	NA	NA
VOG15675	sp|Q65386|CAPSD_BBTVA Capsid protein	ssDNA viruses;unknown;Nanoviridae;NA;NA	8	8	1	0	1	ssDNA viruses	unknown	Nanoviridae	NA	NA
VOG18687	sp|Q9Z0D0|NSP_MDV1 Putative nuclear shuttle protein	ssDNA viruses;unknown;Nanoviridae;NA;NA	8	8	1	0	1	ssDNA viruses	unknown	Nanoviridae	NA	NA
VOG16141	sp|Q33339|RDRP_CPMV1 RNA-directed RNA polymerase	ssRNA viruses;unknown;Narnaviridae;NA;NA	30	40	0.75	1	1	ssRNA viruses	unknown	Narnaviridae	NA	NA
VOG03934	sp|Q9DIC5|RDRP_AHNNV RNA-directed RNA polymerase	ssRNA viruses;unknown;Nodaviridae;NA;NA	14	15	0.9333	1	1.05	ssRNA viruses	unknown	Nodaviridae	NA	NA
VOG01647	REFSEQ guanosine monophosphate kinase	dsDNA viruses, no RNA stage;unknown;Nudiviridae;NA;NA	6	6	1	0	1	dsDNA viruses, no RNA stage	unknown	Nudiviridae	NA	NA
VOG01939	REFSEQ esterase	dsDNA viruses, no RNA stage;unknown;Nudiviridae;NA;NA	6	6	1	0	1	dsDNA viruses, no RNA stage	unknown	Nudiviridae	NA	NA
VOG06172	REFSEQ Ac68-like protein	dsDNA viruses, no RNA stage;unknown;Nudiviridae;NA;NA	6	6	1	0	1	dsDNA viruses, no RNA stage	unknown	Nudiviridae	NA	NA
VOG01937	REFSEQ 38K protein	dsDNA viruses, no RNA stage;unknown;Nudiviridae;NA;NA	5	6	0.8333	0	1	dsDNA viruses, no RNA stage	unknown	Nudiviridae	NA	NA
VOG12581	REFSEQ helicase	dsDNA viruses, no RNA stage;unknown;Nudiviridae;NA;NA	5	6	0.8333	0	1	dsDNA viruses, no RNA stage	unknown	Nudiviridae	NA	NA
VOG00623	REFSEQ TK3	dsDNA viruses, no RNA stage;unknown;Nudiviridae;NA;NA	5	6	0.8333	0	1.2	dsDNA viruses, no RNA stage	unknown	Nudiviridae	NA	NA
VOG01692	REFSEQ VP91/95	dsDNA viruses, no RNA stage;unknown;Nudiviridae;NA;NA	4	6	0.6667	0	1	dsDNA viruses, no RNA stage	unknown	Nudiviridae	NA	NA
VOG03849	REFSEQ ACH96210.1 GrBNV gp60-like protein	dsDNA viruses, no RNA stage;unknown;Nudiviridae;NA;NA	3	6	0.5	0	1	dsDNA viruses, no RNA stage	unknown	Nudiviridae	NA	NA
VOG03881	REFSEQ ACH96225.1 OrNV gp095-like protein	dsDNA viruses, no RNA stage;unknown;Nudiviridae;NA;NA	3	6	0.5	0	1	dsDNA viruses, no RNA stage	unknown	Nudiviridae	NA	NA
VOG03883	REFSEQ ACH96153.1 guanylate kinase-like protein	dsDNA viruses, no RNA stage;unknown;Nudiviridae;NA;NA	3	6	0.5	0	1	dsDNA viruses, no RNA stage	unknown	Nudiviridae	NA	NA
VOG03891	REFSEQ GrBNV_gp37-like protein	dsDNA viruses, no RNA stage;unknown;Nudiviridae;NA;NA	3	6	0.5	0	1	dsDNA viruses, no RNA stage	unknown	Nudiviridae	NA	NA
VOG03901	REFSEQ ACH96254.1 unknown protein	dsDNA viruses, no RNA stage;unknown;Nudiviridae;NA;NA	3	6	0.5	0	1	dsDNA viruses, no RNA stage	unknown	Nudiviridae	NA	NA
VOG03923	REFSEQ ACH96149.1 Ac146-like protein	dsDNA viruses, no RNA stage;unknown;Nudiviridae;NA;NA	3	6	0.5	0	1	dsDNA viruses, no RNA stage	unknown	Nudiviridae	NA	NA
VOG03925	REFSEQ GrBNV_gp95-like protein	dsDNA viruses, no RNA stage;unknown;Nudiviridae;NA;NA	3	6	0.5	0	1	dsDNA viruses, no RNA stage	unknown	Nudiviridae	NA	NA
VOG04406	REFSEQ ACH96160.1 vlf-1-like protein	dsDNA viruses, no RNA stage;unknown;Nudiviridae;NA;NA	3	6	0.5	0	1	dsDNA viruses, no RNA stage	unknown	Nudiviridae	NA	NA
VOG04788	REFSEQ ACH96150.1 p47-like protein	dsDNA viruses, no RNA stage;unknown;Nudiviridae;NA;NA	3	6	0.5	0	1	dsDNA viruses, no RNA stage	unknown	Nudiviridae	NA	NA
VOG05286	REFSEQ ACH96183.1 GrBNV gp84-like protein	dsDNA viruses, no RNA stage;unknown;Nudiviridae;NA;NA	3	6	0.5	0	1	dsDNA viruses, no RNA stage	unknown	Nudiviridae	NA	NA
VOG07446	REFSEQ ACH96220.1 GrBNV gp28-like protein	dsDNA viruses, no RNA stage;unknown;Nudiviridae;NA;NA	3	6	0.5	0	1	dsDNA viruses, no RNA stage	unknown	Nudiviridae	NA	NA
VOG08644	REFSEQ ACH96152.1 GrBNV gp72-like protein	dsDNA viruses, no RNA stage;unknown;Nudiviridae;NA;NA	3	6	0.5	0	1	dsDNA viruses, no RNA stage	unknown	Nudiviridae	NA	NA
VOG11701	REFSEQ ACH96175.1 GrBNV gp23-like protein	dsDNA viruses, no RNA stage;unknown;Nudiviridae;NA;NA	3	6	0.5	0	1	dsDNA viruses, no RNA stage	unknown	Nudiviridae	NA	NA
VOG11904	REFSEQ ACH96184.1 GrBNV gp83-like protein	dsDNA viruses, no RNA stage;unknown;Nudiviridae;NA;NA	3	6	0.5	0	1	dsDNA viruses, no RNA stage	unknown	Nudiviridae	NA	NA
VOG12274	REFSEQ ACH96249.1 GrBNV gp36-like protein	dsDNA viruses, no RNA stage;unknown;Nudiviridae;NA;NA	3	6	0.5	0	1	dsDNA viruses, no RNA stage	unknown	Nudiviridae	NA	NA
VOG12306	REFSEQ ACH96133.1 GrBNV gp13-like protein	dsDNA viruses, no RNA stage;unknown;Nudiviridae;NA;NA	3	6	0.5	0	1	dsDNA viruses, no RNA stage	unknown	Nudiviridae	NA	NA
VOG12576	REFSEQ ACH96253.1 GrBNV gp41-like protein	dsDNA viruses, no RNA stage;unknown;Nudiviridae;NA;NA	3	6	0.5	0	1	dsDNA viruses, no RNA stage	unknown	Nudiviridae	NA	NA
VOG13965	REFSEQ ACH96148.1 GrBNV gp67-like protein	dsDNA viruses, no RNA stage;unknown;Nudiviridae;NA;NA	3	6	0.5	0	1	dsDNA viruses, no RNA stage	unknown	Nudiviridae	NA	NA
VOG14332	REFSEQ ACH96216.1 GrBNV gp61-like protein	dsDNA viruses, no RNA stage;unknown;Nudiviridae;NA;NA	3	6	0.5	0	1	dsDNA viruses, no RNA stage	unknown	Nudiviridae	NA	NA
VOG15378	REFSEQ ACH96248.1 GrBNV gp35-like protein	dsDNA viruses, no RNA stage;unknown;Nudiviridae;NA;NA	3	6	0.5	0	1	dsDNA viruses, no RNA stage	unknown	Nudiviridae	NA	NA
VOG15923	REFSEQ ACH96154.1 GrBNV gp75-like protein	dsDNA viruses, no RNA stage;unknown;Nudiviridae;NA;NA	3	6	0.5	0	1	dsDNA viruses, no RNA stage	unknown	Nudiviridae	NA	NA
VOG16876	REFSEQ ACH96174.1 GrBNV gp97-like protein	dsDNA viruses, no RNA stage;unknown;Nudiviridae;NA;NA	3	6	0.5	0	1	dsDNA viruses, no RNA stage	unknown	Nudiviridae	NA	NA
VOG17200	REFSEQ ACH96234.1 GrBNV gp62-like protein	dsDNA viruses, no RNA stage;unknown;Nudiviridae;NA;NA	3	6	0.5	0	1	dsDNA viruses, no RNA stage	unknown	Nudiviridae	NA	NA
VOG17677	REFSEQ ACH96169.1 GrBNV gp93-like protein	dsDNA viruses, no RNA stage;unknown;Nudiviridae;NA;NA	3	6	0.5	0	1	dsDNA viruses, no RNA stage	unknown	Nudiviridae	NA	NA
VOG19050	REFSEQ ACH96246.1 GrBNV gp33-like protein	dsDNA viruses, no RNA stage;unknown;Nudiviridae;NA;NA	3	6	0.5	0	1	dsDNA viruses, no RNA stage	unknown	Nudiviridae	NA	NA
VOG20010	REFSEQ ACH96145.1 vp39-like protein	dsDNA viruses, no RNA stage;unknown;Nudiviridae;NA;NA	3	6	0.5	0	1	dsDNA viruses, no RNA stage	unknown	Nudiviridae	NA	NA
VOG20316	REFSEQ ACH96244.1 GrBNV gp06-like protein	dsDNA viruses, no RNA stage;unknown;Nudiviridae;NA;NA	3	6	0.5	0	1	dsDNA viruses, no RNA stage	unknown	Nudiviridae	NA	NA
VOG20552	REFSEQ ACH96209.1 GrBNV gp59-like protein	dsDNA viruses, no RNA stage;unknown;Nudiviridae;NA;NA	3	6	0.5	0	1	dsDNA viruses, no RNA stage	unknown	Nudiviridae	NA	NA
VOG20559	REFSEQ ACH96155.1 GrBNV gp76-like protein	dsDNA viruses, no RNA stage;unknown;Nudiviridae;NA;NA	3	6	0.5	0	1	dsDNA viruses, no RNA stage	unknown	Nudiviridae	NA	NA
VOG21756	REFSEQ ACH96262.1 GrBNV gp48-like protein	dsDNA viruses, no RNA stage;unknown;Nudiviridae;NA;NA	3	6	0.5	0	1	dsDNA viruses, no RNA stage	unknown	Nudiviridae	NA	NA
VOG22074	REFSEQ ACH96267.1 GrBNV gp17-like protein	dsDNA viruses, no RNA stage;unknown;Nudiviridae;NA;NA	3	6	0.5	0	1	dsDNA viruses, no RNA stage	unknown	Nudiviridae	NA	NA
VOG12270	sp|O41353|RDRP_THOGV RNA-directed RNA polymerase catalytic subunit	ssRNA viruses;unknown;Orthomyxoviridae;NA;NA	8	14	0.5714	0	1	ssRNA viruses	unknown	Orthomyxoviridae	NA	NA
VOG19548	sp|Q07861|VL1_HPV63 Major capsid protein L1	dsDNA viruses, no RNA stage;unknown;Papillomaviridae;NA;NA	145	154	0.9416	0	1.01	dsDNA viruses, no RNA stage	unknown	Papillomaviridae	NA	NA
VOG18562	sp|Q89892|VL2_COPV6 Minor capsid protein L2	dsDNA viruses, no RNA stage;unknown;Papillomaviridae;NA;NA	143	154	0.9286	0	1	dsDNA viruses, no RNA stage	unknown	Papillomaviridae	NA	NA
VOG09515	sp|Q80944|VE2_HPV60 Regulatory protein E2	dsDNA viruses, no RNA stage;unknown;Papillomaviridae;NA;NA	142	154	0.9221	0	1	dsDNA viruses, no RNA stage	unknown	Papillomaviridae	NA	NA
VOG19763	sp|Q80920|VE6_HPV48 Protein E6	dsDNA viruses, no RNA stage;unknown;Papillomaviridae;NA;NA	131	154	0.8506	0	1.01	dsDNA viruses, no RNA stage	unknown	Papillomaviridae	NA	NA
VOG08666	sp|Q80921|VE7_HPV48 Protein E7	dsDNA viruses, no RNA stage;unknown;Papillomaviridae;NA;NA	117	154	0.7597	0	1	dsDNA viruses, no RNA stage	unknown	Papillomaviridae	NA	NA
VOG00673	sp|P11235|HN_MUMPM Hemagglutinin-neuraminidase	ssRNA viruses;Mononegavirales;Paramyxoviridae;NA;NA	57	62	0.9194	0	1	ssRNA viruses	Mononegavirales	Paramyxoviridae	NA	NA
VOG19175	sp|Q9IK90|MATRX_NIPAV Matrix protein	ssRNA viruses;Mononegavirales;Paramyxoviridae;NA;NA	57	62	0.9194	0	1	ssRNA viruses	Mononegavirales	Paramyxoviridae	NA	NA
VOG00526	sp|P11207|V_PIV5 Non-structural protein V	ssRNA viruses;Mononegavirales;Paramyxoviridae;NA;NA	43	62	0.6935	0	1.56	ssRNA viruses	Mononegavirales	Paramyxoviridae	NA	NA
VOG07353	sp|Q98496|Y445_PBCV1 Uncharacterized protein A445L	dsDNA viruses, no RNA stage;NCLDV;Phycodnaviridae;NA;NA	17	25	0.68	1	1.05	dsDNA viruses, no RNA stage	NCLDV	Phycodnaviridae	NA	NA
VOG14407	sp|C1JJY7|VP8_HAPV1 Virion protein 8	unknown;unknown;Pleolipoviridae;NA;NA	8	8	1	0	1	unknown	unknown	Pleolipoviridae	NA	NA
VOG15420	sp|C1JJY3|ENV_HAPV1 Envelope protein	unknown;unknown;Pleolipoviridae;NA;NA	8	8	1	0	1	unknown	unknown	Pleolipoviridae	NA	NA
VOG06190	sp|C1JJY6|ORF7_HAPV1 Uncharacterized protein 7	unknown;unknown;Pleolipoviridae;NA;NA	6	8	0.75	0	1	unknown	unknown	Pleolipoviridae	NA	NA
VOG11264	sp|Q5MKM1|M21_MPV15 Matrix M2-1	ssRNA viruses;Mononegavirales;Pneumoviridae;NA;NA	7	7	1	0	1	ssRNA viruses	Mononegavirales	Pneumoviridae	NA	NA
VOG12867	sp|Q5MKM7|PHOSP_MPV15 Phosphoprotein	ssRNA viruses;Mononegavirales;Pneumoviridae;NA;NA	7	7	1	0	1	ssRNA viruses	Mononegavirales	Pneumoviridae	NA	NA
VOG19257	sp|Q5MKM5|MTRX_MPV15 Matrix protein	ssRNA viruses;Mononegavirales;Pneumoviridae;NA;NA	7	7	1	0	1	ssRNA viruses	Mononegavirales	Pneumoviridae	NA	NA
VOG20212	sp|P26589|NCAP_MPV15 Nucleoprotein	ssRNA viruses;Mononegavirales;Pneumoviridae;NA;NA	7	7	1	0	1	ssRNA viruses	Mononegavirales	Pneumoviridae	NA	NA
VOG04233	REFSEQ cysteine-rich protein	dsDNA viruses, no RNA stage;unknown;Polydnaviridae;NA;NA	3	5	0.6	0	1	dsDNA viruses, no RNA stage	unknown	Polydnaviridae	NA	NA
VOG00135	sp|Q5I128|PTPN1_MDBVW Probable tyrosine phosphatase protein N1	dsDNA viruses, no RNA stage;unknown;Polydnaviridae;NA;NA	3	5	0.6	0	5.33	dsDNA viruses, no RNA stage	unknown	Polydnaviridae	NA	NA
VOG20993	sp|P04010|VP1_POVLY Major capsid protein VP1	dsDNA viruses, no RNA stage;unknown;Polyomaviridae;NA;NA	97	100	0.97	0	1	dsDNA viruses, no RNA stage	unknown	Polyomaviridae	NA	NA
VOG00139	sp|P04011|VP2_POVLY Minor capsid protein VP2	dsDNA viruses, no RNA stage;unknown;Polyomaviridae;NA;NA	93	100	0.93	0	1.8	dsDNA viruses, no RNA stage	unknown	Polyomaviridae	NA	NA
VOG19382	sp|Q01681|POLG_PPVEA Genome polyprotein (Fragment)	ssRNA viruses;unknown;Potyviridae;NA;NA	104	147	0.7075	0	1	ssRNA viruses	unknown	Potyviridae	NA	NA
VOG15808	sp|P11897|POLG_PVYYO Genome polyprotein (Fragment)	ssRNA viruses;unknown;Potyviridae;NA;NA	103	147	0.7007	0	1	ssRNA viruses	unknown	Potyviridae	NA	NA
VOG00728	sp|Q02597|POLG_TUMVQ Genome polyprotein	ssRNA viruses;unknown;Potyviridae;NA;NA	100	147	0.6803	0	1	ssRNA viruses	unknown	Potyviridae	NA	NA
VOG00963	sp|P0CK05|MVP_PVMA P3N-PIPO polyprotein	ssRNA viruses;unknown;Potyviridae;NA;NA	97	147	0.6599	0	1	ssRNA viruses	unknown	Potyviridae	NA	NA
VOG00394	sp|P0CK08|MVP_SBMVN P3N-PIPO polyprotein	ssRNA viruses;unknown;Potyviridae;NA;NA	91	147	0.619	0	1	ssRNA viruses	unknown	Potyviridae	NA	NA
VOG08906	sp|P21231|POLG_SBMVN Genome polyprotein	ssRNA viruses;unknown;Potyviridae;NA;NA	91	147	0.619	0	1	ssRNA viruses	unknown	Potyviridae	NA	NA
VOG12727	sp|Q01500|POLG_PEMVC Genome polyprotein	ssRNA viruses;unknown;Potyviridae;NA;NA	91	147	0.619	0	1	ssRNA viruses	unknown	Potyviridae	NA	NA
VOG01748	sp|P68712|A21_VACCW Virion membrane protein A21	dsDNA viruses, no RNA stage;NCLDV;Poxviridae;NA;NA	44	47	0.9362	0	1	dsDNA viruses, no RNA stage	NCLDV	Poxviridae	NA	NA
VOG02191	sp|P21607|E6_VACCW Protein E6	dsDNA viruses, no RNA stage;NCLDV;Poxviridae;NA;NA	44	47	0.9362	0	1	dsDNA viruses, no RNA stage	NCLDV	Poxviridae	NA	NA
VOG02467	sp|P21022|G1_VACCC Metalloendopeptidase G1	dsDNA viruses, no RNA stage;NCLDV;Poxviridae;NA;NA	44	47	0.9362	0	1	dsDNA viruses, no RNA stage	NCLDV	Poxviridae	NA	NA
VOG02657	sp|P07611|G9_VACCW Myristoylated protein G9	dsDNA viruses, no RNA stage;NCLDV;Poxviridae;NA;NA	44	47	0.9362	0	1	dsDNA viruses, no RNA stage	NCLDV	Poxviridae	NA	NA
VOG02904	sp|P07610|VLTF2_VACCW Viral late gene transcription factor 2	dsDNA viruses, no RNA stage;NCLDV;Poxviridae;NA;NA	44	47	0.9362	0	1	dsDNA viruses, no RNA stage	NCLDV	Poxviridae	NA	NA
VOG12617	sp|P20636|ETF2_VACCW Early transcription factor 82 kDa subunit	dsDNA viruses, no RNA stage;NCLDV;Poxviridae;NA;NA	44	47	0.9362	0	1	dsDNA viruses, no RNA stage	NCLDV	Poxviridae	NA	NA
VOG13595	sp|Q77TH8|VTF3L_VACCT Intermediate transcription factor 3 large subunit	dsDNA viruses, no RNA stage;NCLDV;Poxviridae;NA;NA	44	47	0.9362	0	1	dsDNA viruses, no RNA stage	NCLDV	Poxviridae	NA	NA
VOG13646	sp|O93122|A16_VACCA Virion membrane protein A16	dsDNA viruses, no RNA stage;NCLDV;Poxviridae;NA;NA	44	47	0.9362	0	1	dsDNA viruses, no RNA stage	NCLDV	Poxviridae	NA	NA
VOG14148	sp|P68320|VLTF3_VAR67 Viral late gene transcription factor 3	dsDNA viruses, no RNA stage;NCLDV;Poxviridae;NA;NA	44	47	0.9362	0	1	dsDNA viruses, no RNA stage	NCLDV	Poxviridae	NA	NA
VOG14723	sp|P16718|A28_SHEVK Envelope protein A28 homolog	dsDNA viruses, no RNA stage;NCLDV;Poxviridae;NA;NA	44	47	0.9362	0	1	dsDNA viruses, no RNA stage	NCLDV	Poxviridae	NA	NA
VOG18163	sp|P20980|MCES_VACCC mRNA-capping enzyme regulatory subunit	dsDNA viruses, no RNA stage;NCLDV;Poxviridae;NA;NA	44	47	0.9362	0	1	dsDNA viruses, no RNA stage	NCLDV	Poxviridae	NA	NA
VOG18844	sp|P33061|H2_VAR67 Late protein H2	dsDNA viruses, no RNA stage;NCLDV;Poxviridae;NA;NA	44	47	0.9362	0	1	dsDNA viruses, no RNA stage	NCLDV	Poxviridae	NA	NA
VOG20349	sp|Q2F8F7|PAP1_ORFN2 Poly(A) polymerase catalytic subunit	dsDNA viruses, no RNA stage;NCLDV;Poxviridae;NA;NA	44	47	0.9362	0	1	dsDNA viruses, no RNA stage	NCLDV	Poxviridae	NA	NA
VOG22090	sp|P21031|L3_VACCC Protein L3	dsDNA viruses, no RNA stage;NCLDV;Poxviridae;NA;NA	44	47	0.9362	0	1	dsDNA viruses, no RNA stage	NCLDV	Poxviridae	NA	NA
VOG01419	sp|P68716|G7_VACCW Assembly protein G7	dsDNA viruses, no RNA stage;NCLDV;Poxviridae;NA;NA	43	47	0.9149	0	1	dsDNA viruses, no RNA stage	NCLDV	Poxviridae	NA	NA
VOG02202	sp|Q80HX0|G5_VACCW Putative nuclease G5	dsDNA viruses, no RNA stage;NCLDV;Poxviridae;NA;NA	43	47	0.9149	0	1	dsDNA viruses, no RNA stage	NCLDV	Poxviridae	NA	NA
VOG02540	sp|P33817|P4A_VAR67 Major core protein 4a precursor	dsDNA viruses, no RNA stage;NCLDV;Poxviridae;NA;NA	43	47	0.9149	0	1	dsDNA viruses, no RNA stage	NCLDV	Poxviridae	NA	NA
VOG02921	sp|P33058|RP18_VAR67 DNA-directed RNA polymerase 18 kDa subunit	dsDNA viruses, no RNA stage;NCLDV;Poxviridae;NA;NA	43	47	0.9149	0	1	dsDNA viruses, no RNA stage	NCLDV	Poxviridae	NA	NA
VOG07656	sp|Q80HW9|G6_VACCW Uncharacterized protein G6	dsDNA viruses, no RNA stage;NCLDV;Poxviridae;NA;NA	43	47	0.9149	0	1	dsDNA viruses, no RNA stage	NCLDV	Poxviridae	NA	NA
VOG10933	sp|P68439|RAP94_VACCC RNA polymerase-associated transcription-specificity factor RAP94	dsDNA viruses, no RNA stage;NCLDV;Poxviridae;NA;NA	43	47	0.9149	0	1	dsDNA viruses, no RNA stage	NCLDV	Poxviridae	NA	NA
VOG12140	sp|P33836|A11_VAR67 Protein A11	dsDNA viruses, no RNA stage;NCLDV;Poxviridae;NA;NA	43	47	0.9149	0	1	dsDNA viruses, no RNA stage	NCLDV	Poxviridae	NA	NA
VOG18230	sp|P33055|J5_VAR67 Protein J5	dsDNA viruses, no RNA stage;NCLDV;Poxviridae;NA;NA	43	47	0.9149	0	1	dsDNA viruses, no RNA stage	NCLDV	Poxviridae	NA	NA
VOG20359	sp|P12926|I7_VACCW Core protease I7	dsDNA viruses, no RNA stage;NCLDV;Poxviridae;NA;NA	43	47	0.9149	0	1	dsDNA viruses, no RNA stage	NCLDV	Poxviridae	NA	NA
VOG01660	sp|P68458|G3_VACCW Protein G3	dsDNA viruses, no RNA stage;NCLDV;Poxviridae;NA;NA	42	47	0.8936	0	1	dsDNA viruses, no RNA stage	NCLDV	Poxviridae	NA	NA
VOG02358	sp|P20987|A9_VACCC Virion membrane protein A9	dsDNA viruses, no RNA stage;NCLDV;Poxviridae;NA;NA	42	47	0.8936	0	1	dsDNA viruses, no RNA stage	NCLDV	Poxviridae	NA	NA
VOG02979	sp|P33043|L5_VAR67 Protein L5	dsDNA viruses, no RNA stage;NCLDV;Poxviridae;NA;NA	42	47	0.8936	0	1	dsDNA viruses, no RNA stage	NCLDV	Poxviridae	NA	NA
VOG08582	sp|Q91DS0|GLYCO_SVCV Glycoprotein	ssRNA viruses;Mononegavirales;Rhabdoviridae;NA;NA	85	154	0.5519	1	1.1	ssRNA viruses	Mononegavirales	Rhabdoviridae	NA	NA
VOG08321	sp|Q65474|NCAP_BEFVB Nucleoprotein	ssRNA viruses;Mononegavirales;Rhabdoviridae;NA;NA	83	154	0.539	1	1	ssRNA viruses	Mononegavirales	Rhabdoviridae	NA	NA
VOG01468	sp|P07297|CAPSD_PAVBP Capsid protein VP1	ssDNA viruses;unknown;Parvoviridae;Parvovirinae;NA	52	66	0.7879	1	1.62	ssDNA viruses	unknown	Parvoviridae	Parvovirinae	NA
VOG03230	REFSEQ head-to-tail connector protein	dsDNA viruses, no RNA stage;Caudovirales;Siphoviridae;Pclasvirinae;NA	6	6	1	1	1	dsDNA viruses, no RNA stage	Caudovirales	Siphoviridae	Pclasvirinae	NA
VOG08012	REFSEQ terminase small subunit	dsDNA viruses, no RNA stage;Caudovirales;Siphoviridae;Pclasvirinae;NA	6	6	1	1	1	dsDNA viruses, no RNA stage	Caudovirales	Siphoviridae	Pclasvirinae	NA
VOG00846	sp|O64250|VG59_BPMD2 Gene 59 protein	dsDNA viruses, no RNA stage;Caudovirales;Siphoviridae;Pclasvirinae;NA	6	6	1	1	1.2	dsDNA viruses, no RNA stage	Caudovirales	Siphoviridae	Pclasvirinae	NA
VOG01805	REFSEQ tail assembly chaperone	dsDNA viruses, no RNA stage;Caudovirales;Siphoviridae;Pclasvirinae;NA	6	6	1	1	1.97	dsDNA viruses, no RNA stage	Caudovirales	Siphoviridae	Pclasvirinae	NA
VOG12422	REFSEQ FtsK-like protein	dsDNA viruses, no RNA stage;Caudovirales;Siphoviridae;Pclasvirinae;NA	5	6	0.8333	1	1	dsDNA viruses, no RNA stage	Caudovirales	Siphoviridae	Pclasvirinae	NA
VOG07913	REFSEQ HTH DNA binding protein	dsDNA viruses, no RNA stage;Caudovirales;Siphoviridae;Pclasvirinae;NA	4	6	0.6667	1	1	dsDNA viruses, no RNA stage	Caudovirales	Siphoviridae	Pclasvirinae	NA
VOG08752	sp|Q05285|ENLYS_BPML5 Endolysin A	dsDNA viruses, no RNA stage;Caudovirales;Siphoviridae;Pclasvirinae;NA	4	6	0.6667	1	1	dsDNA viruses, no RNA stage	Caudovirales	Siphoviridae	Pclasvirinae	NA
VOG10127	sp|P25478|SCAF_BPP2 Capsid assembly scaffolding protein	dsDNA viruses, no RNA stage;Caudovirales;Myoviridae;Peduovirinae;NA	28	30	0.9333	1	1	dsDNA viruses, no RNA stage	Caudovirales	Myoviridae	Peduovirinae	NA
VOG14434	sp|P25476|VPM_BPP2 Terminase, endonuclease subunit	dsDNA viruses, no RNA stage;Caudovirales;Myoviridae;Peduovirinae;NA	28	30	0.9333	1	1	dsDNA viruses, no RNA stage	Caudovirales	Myoviridae	Peduovirinae	NA
VOG22134	sp|P25475|VPL_BPP2 Head completion/stabilization protein	dsDNA viruses, no RNA stage;Caudovirales;Myoviridae;Peduovirinae;NA	28	30	0.9333	1	1	dsDNA viruses, no RNA stage	Caudovirales	Myoviridae	Peduovirinae	NA
VOG02397	sp|P36933|VPR_BPP2 Tail completion protein R	dsDNA viruses, no RNA stage;Caudovirales;Myoviridae;Peduovirinae;NA	26	30	0.8667	1	1	dsDNA viruses, no RNA stage	Caudovirales	Myoviridae	Peduovirinae	NA
VOG01042	sp|O64312|TAPFS_BPP2 Tail assembly protein E'	dsDNA viruses, no RNA stage;Caudovirales;Myoviridae;Peduovirinae;NA	22	30	0.7333	1	1.54	dsDNA viruses, no RNA stage	Caudovirales	Myoviridae	Peduovirinae	NA
VOG03430	sp|P08762|VOGR_BPP2 Late control protein ogr	dsDNA viruses, no RNA stage;Caudovirales;Myoviridae;Peduovirinae;NA	20	30	0.6667	1	1.08	dsDNA viruses, no RNA stage	Caudovirales	Myoviridae	Peduovirinae	NA
VOG01114	sp|P11014|PKG16_BPPH2 DNA packaging protein	dsDNA viruses, no RNA stage;Caudovirales;Podoviridae;Picovirinae;NA	18	18	1	1	1	dsDNA viruses, no RNA stage	Caudovirales	Podoviridae	Picovirinae	NA
VOG00573	sp|Q37892|TUB11_BPB03 Proximal tail tube connector protein	dsDNA viruses, no RNA stage;Caudovirales;Podoviridae;Picovirinae;NA	17	18	0.9444	1	1	dsDNA viruses, no RNA stage	Caudovirales	Podoviridae	Picovirinae	NA
VOG18959	sp|P04332|PORTL_BPPH2 Portal protein	dsDNA viruses, no RNA stage;Caudovirales;Podoviridae;Picovirinae;NA	17	18	0.9444	1	1	dsDNA viruses, no RNA stage	Caudovirales	Podoviridae	Picovirinae	NA
VOG01555	sp|Q859K5|CAPSD_BP44A Major capsid protein	dsDNA viruses, no RNA stage;Caudovirales;Podoviridae;Picovirinae;NA	17	18	0.9444	1	1.04	dsDNA viruses, no RNA stage	Caudovirales	Podoviridae	Picovirinae	NA
VOG17661	sp|Q37890|DIT9_BPB03 Tail knob protein gp9	dsDNA viruses, no RNA stage;Caudovirales;Podoviridae;Picovirinae;NA	16	18	0.8889	1	1	dsDNA viruses, no RNA stage	Caudovirales	Podoviridae	Picovirinae	NA
VOG13848	REFSEQ DNA packaging protein	dsDNA viruses, no RNA stage;Caudovirales;Podoviridae;Sepvirinae;NA	10	11	0.9091	1	1	dsDNA viruses, no RNA stage	Caudovirales	Podoviridae	Sepvirinae	NA
VOG03907	sp|P0CK32|RDRP_REOVL RNA-directed RNA polymerase lambda-3	dsRNA viruses;unknown;Reoviridae;Spinareovirinae;NA	29	33	0.8788	1	1	dsRNA viruses	unknown	Reoviridae	Spinareovirinae	NA
VOG01782	REFSEQ tail lysin	dsDNA viruses, no RNA stage;Caudovirales;Myoviridae;Spounavirinae;NA	28	30	0.9333	1	1	dsDNA viruses, no RNA stage	Caudovirales	Myoviridae	Spounavirinae	NA
VOG02855	sp|P85225|VPN1_BPPHE Putative tail sheath protein	dsDNA viruses, no RNA stage;Caudovirales;Myoviridae;Spounavirinae;NA	28	30	0.9333	1	1	dsDNA viruses, no RNA stage	Caudovirales	Myoviridae	Spounavirinae	NA
VOG02905	sp|P85227|BP40_BPPHE Virion protein 3	dsDNA viruses, no RNA stage;Caudovirales;Myoviridae;Spounavirinae;NA	28	30	0.9333	1	1	dsDNA viruses, no RNA stage	Caudovirales	Myoviridae	Spounavirinae	NA
VOG17804	sp|P85229|VPN5_BPPHE Virion protein 5	dsDNA viruses, no RNA stage;Caudovirales;Myoviridae;Spounavirinae;NA	28	30	0.9333	1	1	dsDNA viruses, no RNA stage	Caudovirales	Myoviridae	Spounavirinae	NA
VOG03367	sp|V5XVW4|CAPSD_BPS25 Major capsid protein	dsDNA viruses, no RNA stage;Caudovirales;Myoviridae;Spounavirinae;NA	28	30	0.9333	1	1.02	dsDNA viruses, no RNA stage	Caudovirales	Myoviridae	Spounavirinae	NA
VOG03171	sp|P06226|GP33_BPSP1 Gene 33 protein	dsDNA viruses, no RNA stage;Caudovirales;Myoviridae;Spounavirinae;NA	27	30	0.9	1	1	dsDNA viruses, no RNA stage	Caudovirales	Myoviridae	Spounavirinae	NA
VOG11584	sp|P06227|RP34_BPSP1 RNA polymerase sigma GP34 factor	dsDNA viruses, no RNA stage;Caudovirales;Myoviridae;Spounavirinae;NA	27	30	0.9	1	1	dsDNA viruses, no RNA stage	Caudovirales	Myoviridae	Spounavirinae	NA
VOG08796	sp|P85230|VPN6_BPPHE Virion protein 6	dsDNA viruses, no RNA stage;Caudovirales;Myoviridae;Spounavirinae;NA	23	30	0.7667	1	1	dsDNA viruses, no RNA stage	Caudovirales	Myoviridae	Spounavirinae	NA
VOG02435	sp|P17311|TERS_BPT4 Terminase, small subunit	dsDNA viruses, no RNA stage;Caudovirales;Myoviridae;Tevenvirinae;NA	94	102	0.9216	1	1	dsDNA viruses, no RNA stage	Caudovirales	Myoviridae	Tevenvirinae	NA
VOG02465	sp|Q01751|REGA_BPR69 Translation repressor protein	dsDNA viruses, no RNA stage;Caudovirales;Myoviridae;Tevenvirinae;NA	94	102	0.9216	1	1	dsDNA viruses, no RNA stage	Caudovirales	Myoviridae	Tevenvirinae	NA
VOG03476	sp|P16011|BP53_BPT4 Baseplate wedge protein gp53	dsDNA viruses, no RNA stage;Caudovirales;Myoviridae;Tevenvirinae;NA	94	102	0.9216	1	1	dsDNA viruses, no RNA stage	Caudovirales	Myoviridae	Tevenvirinae	NA
VOG15577	sp|P13338|VG33_BPT4 RNA polymerase-associated protein Gp33	dsDNA viruses, no RNA stage;Caudovirales;Myoviridae;Tevenvirinae;NA	92	102	0.902	1	1	dsDNA viruses, no RNA stage	Caudovirales	Myoviridae	Tevenvirinae	NA
VOG21874	sp|P13342|VG59_BPT4 Protein Gp59	dsDNA viruses, no RNA stage;Caudovirales;Myoviridae;Tevenvirinae;NA	87	102	0.8529	1	1	dsDNA viruses, no RNA stage	Caudovirales	Myoviridae	Tevenvirinae	NA
VOG17080	sp|P13326|Y03H_BPT4 Uncharacterized 12.4 kDa protein in mobB-Gp55 intergenic region	dsDNA viruses, no RNA stage;Caudovirales;Myoviridae;Tevenvirinae;NA	79	102	0.7745	1	1	dsDNA viruses, no RNA stage	Caudovirales	Myoviridae	Tevenvirinae	NA
VOG01774	sp|P03720|VPIP_BPT4 Prehead core component PIP	dsDNA viruses, no RNA stage;Caudovirales;Myoviridae;Tevenvirinae;NA	78	102	0.7647	1	1	dsDNA viruses, no RNA stage	Caudovirales	Myoviridae	Tevenvirinae	NA
VOG01824	sp|P39228|Y01K_BPT4 Uncharacterized 5.9 kDa protein in Gp58-sp intergenic region	dsDNA viruses, no RNA stage;Caudovirales;Myoviridae;Tevenvirinae;NA	78	102	0.7647	1	1	dsDNA viruses, no RNA stage	Caudovirales	Myoviridae	Tevenvirinae	NA
VOG02740	sp|P04538|GP68_BPT4 Prohead assembly protein gp68	dsDNA viruses, no RNA stage;Caudovirales;Myoviridae;Tevenvirinae;NA	78	102	0.7647	1	1	dsDNA viruses, no RNA stage	Caudovirales	Myoviridae	Tevenvirinae	NA
VOG10260	sp|P17313|VG31_BPT4 Capsid assembly protein Gp31	dsDNA viruses, no RNA stage;Caudovirales;Myoviridae;Tevenvirinae;NA	78	102	0.7647	1	1	dsDNA viruses, no RNA stage	Caudovirales	Myoviridae	Tevenvirinae	NA
VOG12934	sp|P10104|WAC_BPT4 Fibritin	dsDNA viruses, no RNA stage;Caudovirales;Myoviridae;Tevenvirinae;NA	78	102	0.7647	1	1	dsDNA viruses, no RNA stage	Caudovirales	Myoviridae	Tevenvirinae	NA
VOG16434	sp|P19062|BP08_BPT4 Baseplate wedge protein gp8	dsDNA viruses, no RNA stage;Caudovirales;Myoviridae;Tevenvirinae;NA	78	102	0.7647	1	1	dsDNA viruses, no RNA stage	Caudovirales	Myoviridae	Tevenvirinae	NA
VOG17204	sp|P10929|BP11_BPT4 Baseplate wedge protein gp11	dsDNA viruses, no RNA stage;Caudovirales;Myoviridae;Tevenvirinae;NA	78	102	0.7647	1	1	dsDNA viruses, no RNA stage	Caudovirales	Myoviridae	Tevenvirinae	NA
VOG02348	sp|P19061|BP07_BPT4 Baseplate wedge protein gp7	dsDNA viruses, no RNA stage;Caudovirales;Myoviridae;Tevenvirinae;NA	78	102	0.7647	1	1.03	dsDNA viruses, no RNA stage	Caudovirales	Myoviridae	Tevenvirinae	NA
VOG02219	sp|P17171|VG40_BPT4 Head formation protein	dsDNA viruses, no RNA stage;Caudovirales;Myoviridae;Tevenvirinae;NA	77	102	0.7549	1	1	dsDNA viruses, no RNA stage	Caudovirales	Myoviridae	Tevenvirinae	NA
VOG01589	sp|P04532|VG57_BPT4 Tail fiber assembly helper protein	dsDNA viruses, no RNA stage;Caudovirales;Myoviridae;Tevenvirinae;NA	76	102	0.7451	1	1	dsDNA viruses, no RNA stage	Caudovirales	Myoviridae	Tevenvirinae	NA
VOG02505	sp|Q00778|Y11A_BPT4 Uncharacterized 6.1 kDa protein in uvsW-uvsY intergenic region	dsDNA viruses, no RNA stage;Caudovirales;Myoviridae;Tevenvirinae;NA	76	102	0.7451	1	1	dsDNA viruses, no RNA stage	Caudovirales	Myoviridae	Tevenvirinae	NA
VOG03329	sp|P07878|VG452_BPT4 Protein gp45.2	dsDNA viruses, no RNA stage;Caudovirales;Myoviridae;Tevenvirinae;NA	76	102	0.7451	1	1	dsDNA viruses, no RNA stage	Caudovirales	Myoviridae	Tevenvirinae	NA
VOG00354	sp|P39419|Y01A_BPT4 Uncharacterized 12.1 kDa protein in dda-modA intergenic region	dsDNA viruses, no RNA stage;Caudovirales;Myoviridae;Tevenvirinae;NA	73	102	0.7157	1	1	dsDNA viruses, no RNA stage	Caudovirales	Myoviridae	Tevenvirinae	NA
VOG02569	sp|P20703|UVSW_BPT4 ATP-dependent DNA helicase uvsW	dsDNA viruses, no RNA stage;Caudovirales;Myoviridae;Tevenvirinae;NA	72	102	0.7059	1	1	dsDNA viruses, no RNA stage	Caudovirales	Myoviridae	Tevenvirinae	NA
VOG03501	sp|P07879|RPBA_BPT4 15 kDa RNA polymerase-binding protein	dsDNA viruses, no RNA stage;Caudovirales;Myoviridae;Tevenvirinae;NA	71	102	0.6961	1	1	dsDNA viruses, no RNA stage	Caudovirales	Myoviridae	Tevenvirinae	NA
VOG00881	sp|P39489|Y03I_BPT4 Uncharacterized 8.5 kDa protein in mobB-Gp55 intergenic region	dsDNA viruses, no RNA stage;Caudovirales;Myoviridae;Tevenvirinae;NA	70	102	0.6863	1	1	dsDNA viruses, no RNA stage	Caudovirales	Myoviridae	Tevenvirinae	NA
VOG22165	sp|P42265|NDD_BPT6 Nucleoid disruption protein	dsDNA viruses, no RNA stage;Caudovirales;Myoviridae;Tevenvirinae;NA	70	102	0.6863	1	1	dsDNA viruses, no RNA stage	Caudovirales	Myoviridae	Tevenvirinae	NA
VOG06961	sp|P13337|TMP_BPT4 Tape measure protein	dsDNA viruses, no RNA stage;Caudovirales;Myoviridae;Tevenvirinae;NA	69	102	0.6765	1	1	dsDNA viruses, no RNA stage	Caudovirales	Myoviridae	Tevenvirinae	NA
VOG12285	sp|P03742|FIB35_BPT4 Long-tail fiber protein Gp35	dsDNA viruses, no RNA stage;Caudovirales;Myoviridae;Tevenvirinae;NA	69	102	0.6765	1	1	dsDNA viruses, no RNA stage	Caudovirales	Myoviridae	Tevenvirinae	NA
VOG20374	sp|P07082|Y04B_BPT4 Uncharacterized 12.7 kDa protein in Gp55-nrdG intergenic region	dsDNA viruses, no RNA stage;Caudovirales;Myoviridae;Tevenvirinae;NA	69	102	0.6765	1	1	dsDNA viruses, no RNA stage	Caudovirales	Myoviridae	Tevenvirinae	NA
VOG14298	sp|P13336|GP28_BPT4 Baseplate hub assembly protein gp28	dsDNA viruses, no RNA stage;Caudovirales;Myoviridae;Tevenvirinae;NA	68	102	0.6667	1	1	dsDNA viruses, no RNA stage	Caudovirales	Myoviridae	Tevenvirinae	NA
VOG19057	sp|P13304|ANTIH_BPT4 Antiholin	dsDNA viruses, no RNA stage;Caudovirales;Myoviridae;Tevenvirinae;NA	68	102	0.6667	1	1	dsDNA viruses, no RNA stage	Caudovirales	Myoviridae	Tevenvirinae	NA
VOG21242	sp|P07059|END2_BPT4 Endonuclease II	dsDNA viruses, no RNA stage;Caudovirales;Myoviridae;Tevenvirinae;NA	68	102	0.6667	1	1	dsDNA viruses, no RNA stage	Caudovirales	Myoviridae	Tevenvirinae	NA
VOG10295	sp|P13310|VS_BPT4 Valyl--tRNA ligase modifier	dsDNA viruses, no RNA stage;Caudovirales;Myoviridae;Tevenvirinae;NA	67	102	0.6569	1	1	dsDNA viruses, no RNA stage	Caudovirales	Myoviridae	Tevenvirinae	NA
VOG12800	sp|P32267|ASIA_BPT4 10 kDa anti-sigma factor	dsDNA viruses, no RNA stage;Caudovirales;Myoviridae;Tevenvirinae;NA	66	102	0.6471	1	1	dsDNA viruses, no RNA stage	Caudovirales	Myoviridae	Tevenvirinae	NA
VOG01057	sp|Q38433|ALT_BPT6 NAD--protein ADP-ribosyltransferase	dsDNA viruses, no RNA stage;Caudovirales;Myoviridae;Tevenvirinae;NA	66	102	0.6471	1	1.47	dsDNA viruses, no RNA stage	Caudovirales	Myoviridae	Tevenvirinae	NA
VOG05253	sp|P39491|Y07E_BPT4 Uncharacterized 18.5 kDa protein in repEA-segC intergenic region	dsDNA viruses, no RNA stage;Caudovirales;Myoviridae;Tevenvirinae;NA	64	102	0.6275	1	1	dsDNA viruses, no RNA stage	Caudovirales	Myoviridae	Tevenvirinae	NA
VOG00141	sp|P03743|FIB36_BPT4 Long-ail fiber protein p36	dsDNA viruses, no RNA stage;Caudovirales;Myoviridae;Tevenvirinae;NA	63	102	0.6176	1	1.01	dsDNA viruses, no RNA stage	Caudovirales	Myoviridae	Tevenvirinae	NA
VOG00697	sp|P39498|Y13E_BPT4 Uncharacterized 8.7 kDa protein in cd-pseT intergenic region	dsDNA viruses, no RNA stage;Caudovirales;Myoviridae;Tevenvirinae;NA	62	102	0.6078	1	1.06	dsDNA viruses, no RNA stage	Caudovirales	Myoviridae	Tevenvirinae	NA
VOG02337	sp|P04546|ALC_BPT4 Protein alc	dsDNA viruses, no RNA stage;Caudovirales;Myoviridae;Tevenvirinae;NA	60	102	0.5882	1	1	dsDNA viruses, no RNA stage	Caudovirales	Myoviridae	Tevenvirinae	NA
VOG14579	sp|P17309|LINR3_BPT4 Lysis inhibition accessory protein	dsDNA viruses, no RNA stage;Caudovirales;Myoviridae;Tevenvirinae;NA	58	102	0.5686	1	1	dsDNA viruses, no RNA stage	Caudovirales	Myoviridae	Tevenvirinae	NA
VOG03337	sp|Q01436|CEF_BPT4 Protein cef	dsDNA viruses, no RNA stage;Caudovirales;Myoviridae;Tevenvirinae;NA	55	102	0.5392	1	1	dsDNA viruses, no RNA stage	Caudovirales	Myoviridae	Tevenvirinae	NA
VOG15687	sp|P13312|REGB_BPT4 Endoribonuclease RegB	dsDNA viruses, no RNA stage;Caudovirales;Myoviridae;Tevenvirinae;NA	55	102	0.5392	1	1	dsDNA viruses, no RNA stage	Caudovirales	Myoviridae	Tevenvirinae	NA
VOG20460	sp|P39250|END4_BPT4 Endonuclease IV	dsDNA viruses, no RNA stage;Caudovirales;Myoviridae;Tevenvirinae;NA	55	102	0.5392	1	1	dsDNA viruses, no RNA stage	Caudovirales	Myoviridae	Tevenvirinae	NA
VOG02694	sp|P39507|Y14D_BPT4 Uncharacterized 14.7 kDa protein in frd-Gp32 intergenic region	dsDNA viruses, no RNA stage;Caudovirales;Myoviridae;Tevenvirinae;NA	54	102	0.5294	1	1.08	dsDNA viruses, no RNA stage	Caudovirales	Myoviridae	Tevenvirinae	NA
VOG02515	sp|P22916|Y16F_BPT4 Uncharacterized 12.8 kDa protein in arn-motA intergenic region	dsDNA viruses, no RNA stage;Caudovirales;Myoviridae;Tevenvirinae;NA	53	102	0.5196	1	1	dsDNA viruses, no RNA stage	Caudovirales	Myoviridae	Tevenvirinae	NA
VOG01438	sp|P39423|MODA_BPT4 NAD--protein ADP-ribosyltransferase modA	dsDNA viruses, no RNA stage;Caudovirales;Myoviridae;Tevenvirinae;NA	53	102	0.5196	1	1.77	dsDNA viruses, no RNA stage	Caudovirales	Myoviridae	Tevenvirinae	NA
VOG06278	sp|P39224|Y06Q_BPT4 Uncharacterized 22.0 kDa protein in e-segB intergenic region	dsDNA viruses, no RNA stage;Caudovirales;Myoviridae;Tevenvirinae;NA	52	102	0.5098	1	1	dsDNA viruses, no RNA stage	Caudovirales	Myoviridae	Tevenvirinae	NA
VOG18638	sp|P25186|Y00A_BPT4 Uncharacterized 8.1 kDa protein in rIIA-Gp60 intergenic region	dsDNA viruses, no RNA stage;Caudovirales;Myoviridae;Tevenvirinae;NA	52	102	0.5098	1	1	dsDNA viruses, no RNA stage	Caudovirales	Myoviridae	Tevenvirinae	NA
VOG02355	REFSEQ putative major tail protein	dsDNA viruses, no RNA stage;Caudovirales;Siphoviridae;Tunavirinae;NA	21	22	0.9545	1	1	dsDNA viruses, no RNA stage	Caudovirales	Siphoviridae	Tunavirinae	NA
VOG07034	REFSEQ putative tail fiber protein	dsDNA viruses, no RNA stage;Caudovirales;Myoviridae;Vequintavirinae;NA	13	13	1	1	1	dsDNA viruses, no RNA stage	Caudovirales	Myoviridae	Vequintavirinae	NA
VOG07037	REFSEQ transposase-like protein	dsDNA viruses, no RNA stage;Caudovirales;Myoviridae;Vequintavirinae;NA	8	13	0.6154	1	1	dsDNA viruses, no RNA stage	Caudovirales	Myoviridae	Vequintavirinae	NA
VOG02576	sp|Q07048|RDRP_SCV23 RNA-directed RNA polymerase	ssRNA viruses;unknown;Narnaviridae;unknown;Narnavirus	3	6	0.5	1	1	ssRNA viruses	unknown	Narnaviridae	unknown	Narnavirus
VOG14406	sp|P0ADU5|YGIW_ECOLI Protein YgiW	dsDNA viruses, no RNA stage;Caudovirales;Podoviridae;Sepvirinae;Nona33virus	3	5	0.6	1	1	dsDNA viruses, no RNA stage	Caudovirales	Podoviridae	Sepvirinae	Nona33virus
VOG13677	sp|Q82038|MATRX_HIRRV Matrix protein	ssRNA viruses;Mononegavirales;Rhabdoviridae;unknown;Novirhabdovirus	4	5	0.8	0	1	ssRNA viruses	Mononegavirales	Rhabdoviridae	unknown	Novirhabdovirus
VOG17669	sp|P24378|NCAP_VHSV0 Nucleoprotein	ssRNA viruses;Mononegavirales;Rhabdoviridae;unknown;Novirhabdovirus	4	5	0.8	0	1	ssRNA viruses	Mononegavirales	Rhabdoviridae	unknown	Novirhabdovirus
VOG18557	sp|Q9QJT8|PHOSP_SHRV Phosphoprotein	ssRNA viruses;Mononegavirales;Rhabdoviridae;unknown;Novirhabdovirus	4	5	0.8	0	1	ssRNA viruses	Mononegavirales	Rhabdoviridae	unknown	Novirhabdovirus
VOG09551	sp|O70695|RDRP_AHSV9 RNA-directed RNA polymerase	dsRNA viruses;unknown;Reoviridae;Sedoreovirinae;Orbivirus	18	18	1	0	1	dsRNA viruses	unknown	Reoviridae	Sedoreovirinae	Orbivirus
VOG15580	sp|P35934|VP2_BRD Structural core protein VP2	dsRNA viruses;unknown;Reoviridae;Sedoreovirinae;Orbivirus	18	18	1	0	1	dsRNA viruses	unknown	Reoviridae	Sedoreovirinae	Orbivirus
VOG09910	sp|P07132|VP4_BTV10 Core protein VP4	dsRNA viruses;unknown;Reoviridae;Sedoreovirinae;Orbivirus	17	18	0.9444	0	1	dsRNA viruses	unknown	Reoviridae	Sedoreovirinae	Orbivirus
VOG10652	sp|P35935|VP7_BRD Core protein VP7	dsRNA viruses;unknown;Reoviridae;Sedoreovirinae;Orbivirus	17	18	0.9444	0	1	dsRNA viruses	unknown	Reoviridae	Sedoreovirinae	Orbivirus
VOG15569	sp|P27585|VNS1_EHDV2 Non-structural protein NS1	dsRNA viruses;unknown;Reoviridae;Sedoreovirinae;Orbivirus	17	18	0.9444	0	1	dsRNA viruses	unknown	Reoviridae	Sedoreovirinae	Orbivirus
VOG19730	sp|P69364|VP5_BTV17 Outer capsid protein VP5	dsRNA viruses;unknown;Reoviridae;Sedoreovirinae;Orbivirus	17	18	0.9444	0	1	dsRNA viruses	unknown	Reoviridae	Sedoreovirinae	Orbivirus
VOG00381	sp|Q04685|VP8_BTV13 Non-structural protein P8	dsRNA viruses;unknown;Reoviridae;Sedoreovirinae;Orbivirus	17	18	0.9444	0	1.12	dsRNA viruses	unknown	Reoviridae	Sedoreovirinae	Orbivirus
VOG05925	sp|P0C6L1|VP6_BTVBZ Protein VP6	dsRNA viruses;unknown;Reoviridae;Sedoreovirinae;Orbivirus	16	18	0.8889	0	1	dsRNA viruses	unknown	Reoviridae	Sedoreovirinae	Orbivirus
VOG16473	sp|P27279|VNS2_AHSV9 Non-structural protein NS2	dsRNA viruses;unknown;Reoviridae;Sedoreovirinae;Orbivirus	16	18	0.8889	0	1	dsRNA viruses	unknown	Reoviridae	Sedoreovirinae	Orbivirus
VOG10051	sp|P03168|X_GSHV Protein X	Retro-transcribing viruses;unknown;Hepadnaviridae;unknown;Orthohepadnavirus	7	7	1	1	1	Retro-transcribing viruses	unknown	Hepadnaviridae	unknown	Orthohepadnavirus
VOG08100	sp|P24359|F7_VACCW Protein F7	dsDNA viruses, no RNA stage;NCLDV;Poxviridae;Chordopoxvirinae;Orthopoxvirus	10	10	1	0	1	dsDNA viruses, no RNA stage	NCLDV	Poxviridae	Chordopoxvirinae	Orthopoxvirus
VOG11025	sp|P33872|F14_VAR67 Protein F14	dsDNA viruses, no RNA stage;NCLDV;Poxviridae;Chordopoxvirinae;Orthopoxvirus	10	10	1	0	1	dsDNA viruses, no RNA stage	NCLDV	Poxviridae	Chordopoxvirinae	Orthopoxvirus
VOG17980	sp|P21039|C5_VACCC Protein C5	dsDNA viruses, no RNA stage;NCLDV;Poxviridae;Chordopoxvirinae;Orthopoxvirus	9	10	0.9	0	1	dsDNA viruses, no RNA stage	NCLDV	Poxviridae	Chordopoxvirinae	Orthopoxvirus
VOG04042	sp|P68444|B7_VACCW Protein B7	dsDNA viruses, no RNA stage;NCLDV;Poxviridae;Chordopoxvirinae;Orthopoxvirus	9	10	0.9	0	1.67	dsDNA viruses, no RNA stage	NCLDV	Poxviridae	Chordopoxvirinae	Orthopoxvirus
VOG21490	sp|P21075|B17_VACCC Protein B17	dsDNA viruses, no RNA stage;NCLDV;Poxviridae;Chordopoxvirinae;Orthopoxvirus	8	10	0.8	0	1	dsDNA viruses, no RNA stage	NCLDV	Poxviridae	Chordopoxvirinae	Orthopoxvirus
VOG02063	sp|P17365|C13_VACCW Protein C13	dsDNA viruses, no RNA stage;NCLDV;Poxviridae;Chordopoxvirinae;Orthopoxvirus	8	10	0.8	1	1.3	dsDNA viruses, no RNA stage	NCLDV	Poxviridae	Chordopoxvirinae	Orthopoxvirus
VOG11658	sp|P21007|B11_VACCC Protein B11	dsDNA viruses, no RNA stage;NCLDV;Poxviridae;Chordopoxvirinae;Orthopoxvirus	7	10	0.7	0	1	dsDNA viruses, no RNA stage	NCLDV	Poxviridae	Chordopoxvirinae	Orthopoxvirus
VOG20981	sp|Q89183|A375_VAR67 Protein A37.5 homolog	dsDNA viruses, no RNA stage;NCLDV;Poxviridae;Chordopoxvirinae;Orthopoxvirus	7	10	0.7	0	1	dsDNA viruses, no RNA stage	NCLDV	Poxviridae	Chordopoxvirinae	Orthopoxvirus
VOG04306	sp|P07939|SIGM3_REOVL Outer capsid protein sigma-3	dsRNA viruses;unknown;Reoviridae;Spinareovirinae;Orthoreovirus	7	8	0.875	0	1	dsRNA viruses	unknown	Reoviridae	Spinareovirinae	Orthoreovirus
VOG01834	sp|Q01146|VG16_BPP22 DNA transfer protein gp16	dsDNA viruses, no RNA stage;Caudovirales;Podoviridae;unknown;P22virus	11	11	1	1	1	dsDNA viruses, no RNA stage	Caudovirales	Podoviridae	unknown	P22virus
VOG02735	sp|Q01076|VG20_BPP22 DNA transfer protein gp20	dsDNA viruses, no RNA stage;Caudovirales;Podoviridae;unknown;P22virus	11	11	1	1	1	dsDNA viruses, no RNA stage	Caudovirales	Podoviridae	unknown	P22virus
VOG03552	sp|P26746|EXLYS_BPP22 Peptidoglycan hydrolase gp4	dsDNA viruses, no RNA stage;Caudovirales;Podoviridae;unknown;P22virus	11	11	1	1	1	dsDNA viruses, no RNA stage	Caudovirales	Podoviridae	unknown	P22virus
VOG03700	sp|P26748|VG08_BPP22 Scaffolding protein	dsDNA viruses, no RNA stage;Caudovirales;Podoviridae;unknown;P22virus	11	11	1	1	1	dsDNA viruses, no RNA stage	Caudovirales	Podoviridae	unknown	P22virus
VOG06988	sp|P26749|VG10_BPP22 Packaged DNA stabilization protein gp10	dsDNA viruses, no RNA stage;Caudovirales;Podoviridae;unknown;P22virus	11	11	1	1	1	dsDNA viruses, no RNA stage	Caudovirales	Podoviridae	unknown	P22virus
VOG08621	sp|Q01074|VG07_BPP22 DNA transfer protein gp7	dsDNA viruses, no RNA stage;Caudovirales;Podoviridae;unknown;P22virus	11	11	1	1	1	dsDNA viruses, no RNA stage	Caudovirales	Podoviridae	unknown	P22virus
VOG15851	sp|Q01075|VG14_BPP22 Protein gp14	dsDNA viruses, no RNA stage;Caudovirales;Podoviridae;unknown;P22virus	11	11	1	1	1	dsDNA viruses, no RNA stage	Caudovirales	Podoviridae	unknown	P22virus
VOG19452	sp|P57018|Y9K0_BPP22 Uncharacterized 9.0 kDa protein in gp15-gp3 intergenic region	dsDNA viruses, no RNA stage;Caudovirales;Podoviridae;unknown;P22virus	11	11	1	1	1	dsDNA viruses, no RNA stage	Caudovirales	Podoviridae	unknown	P22virus
VOG06984	sp|Q8HAE6|DECO_BPST6 Decoration protein	dsDNA viruses, no RNA stage;Caudovirales;Podoviridae;unknown;P22virus	7	11	0.6364	1	1	dsDNA viruses, no RNA stage	Caudovirales	Podoviridae	unknown	P22virus
VOG08792	REFSEQ DUF2479 domain containing protein	dsDNA viruses, no RNA stage;Caudovirales;Siphoviridae;unknown;P70virus	5	5	1	0	1	dsDNA viruses, no RNA stage	Caudovirales	Siphoviridae	unknown	P70virus
VOG17354	REFSEQ putative sigma factor	dsDNA viruses, no RNA stage;Caudovirales;Siphoviridae;unknown;P70virus	5	5	1	0	1	dsDNA viruses, no RNA stage	Caudovirales	Siphoviridae	unknown	P70virus
VOG19648	REFSEQ LPXTG cell wall anchor domain containing protein	dsDNA viruses, no RNA stage;Caudovirales;Siphoviridae;unknown;P70virus	5	5	1	0	1	dsDNA viruses, no RNA stage	Caudovirales	Siphoviridae	unknown	P70virus
VOG13064	REFSEQ radical SAM domain-containing protein	dsDNA viruses, no RNA stage;Caudovirales;Siphoviridae;unknown;P70virus	4	5	0.8	0	1	dsDNA viruses, no RNA stage	Caudovirales	Siphoviridae	unknown	P70virus
VOG12473	REFSEQ ORF080 virion core protein	dsDNA viruses, no RNA stage;NCLDV;Poxviridae;Chordopoxvirinae;Parapoxvirus	5	5	1	1	1	dsDNA viruses, no RNA stage	NCLDV	Poxviridae	Chordopoxvirinae	Parapoxvirus
VOG03112	REFSEQ ORF119 hypothetical protein	dsDNA viruses, no RNA stage;NCLDV;Poxviridae;Chordopoxvirinae;Parapoxvirus	3	5	0.6	0	1	dsDNA viruses, no RNA stage	NCLDV	Poxviridae	Chordopoxvirinae	Parapoxvirus
VOG03069	REFSEQ putative tail fiber protein	dsDNA viruses, no RNA stage;Caudovirales;Myoviridae;unknown;Pbunavirus	4	5	0.8	1	1	dsDNA viruses, no RNA stage	Caudovirales	Myoviridae	unknown	Pbunavirus
VOG03296	REFSEQ putative tail protein	dsDNA viruses, no RNA stage;Caudovirales;Siphoviridae;unknown;Phicbkvirus	5	5	1	1	1	dsDNA viruses, no RNA stage	Caudovirales	Siphoviridae	unknown	Phicbkvirus
VOG05931	REFSEQ putative lipoprotein	dsDNA viruses, no RNA stage;Caudovirales;Siphoviridae;unknown;Phicbkvirus	5	5	1	0	1	dsDNA viruses, no RNA stage	Caudovirales	Siphoviridae	unknown	Phicbkvirus
VOG07874	REFSEQ putative inner membrane spanin component	dsDNA viruses, no RNA stage;Caudovirales;Siphoviridae;unknown;Phicbkvirus	5	5	1	1	1	dsDNA viruses, no RNA stage	Caudovirales	Siphoviridae	unknown	Phicbkvirus
VOG07931	REFSEQ terminase small subunit	dsDNA viruses, no RNA stage;Caudovirales;Siphoviridae;unknown;Phicbkvirus	5	5	1	1	1	dsDNA viruses, no RNA stage	Caudovirales	Siphoviridae	unknown	Phicbkvirus
VOG09945	REFSEQ putative HNH endonuclease	dsDNA viruses, no RNA stage;Caudovirales;Siphoviridae;unknown;Phicbkvirus	5	5	1	0	1	dsDNA viruses, no RNA stage	Caudovirales	Siphoviridae	unknown	Phicbkvirus
VOG11560	REFSEQ putative outer membrane spanin component	dsDNA viruses, no RNA stage;Caudovirales;Siphoviridae;unknown;Phicbkvirus	5	5	1	1	1	dsDNA viruses, no RNA stage	Caudovirales	Siphoviridae	unknown	Phicbkvirus
VOG14226	REFSEQ putative GcrA-like cell cycle regulator	dsDNA viruses, no RNA stage;Caudovirales;Siphoviridae;unknown;Phicbkvirus	5	5	1	0	1	dsDNA viruses, no RNA stage	Caudovirales	Siphoviridae	unknown	Phicbkvirus
VOG14227	REFSEQ putative lipoprotein	dsDNA viruses, no RNA stage;Caudovirales;Siphoviridae;unknown;Phicbkvirus	5	5	1	0	1	dsDNA viruses, no RNA stage	Caudovirales	Siphoviridae	unknown	Phicbkvirus
VOG15736	REFSEQ putative transglutaminase-like cysteine peptidase	dsDNA viruses, no RNA stage;Caudovirales;Siphoviridae;unknown;Phicbkvirus	5	5	1	1	1	dsDNA viruses, no RNA stage	Caudovirales	Siphoviridae	unknown	Phicbkvirus
VOG18792	REFSEQ putative holin protein	dsDNA viruses, no RNA stage;Caudovirales;Siphoviridae;unknown;Phicbkvirus	5	5	1	1	1	dsDNA viruses, no RNA stage	Caudovirales	Siphoviridae	unknown	Phicbkvirus
VOG21418	REFSEQ putative TAT signal protein	dsDNA viruses, no RNA stage;Caudovirales;Siphoviridae;unknown;Phicbkvirus	5	5	1	1	1	dsDNA viruses, no RNA stage	Caudovirales	Siphoviridae	unknown	Phicbkvirus
VOG14804	REFSEQ putative winged-helix HTH DNA binding protein	dsDNA viruses, no RNA stage;Caudovirales;Siphoviridae;unknown;Phicbkvirus	4	5	0.8	0	1	dsDNA viruses, no RNA stage	Caudovirales	Siphoviridae	unknown	Phicbkvirus
VOG14601	sp|B0FII2|FIB20_BPE32 Putative tail tip fiber protein	dsDNA viruses, no RNA stage;Caudovirales;Podoviridae;unknown;Phieco32virus	5	7	0.7143	0	1	dsDNA viruses, no RNA stage	Caudovirales	Podoviridae	unknown	Phieco32virus
VOG00221	sp|P09504|P0_TYYVF Suppressor of silencing P0	ssRNA viruses;unknown;Luteoviridae;unknown;Polerovirus	29	31	0.9355	1	1	ssRNA viruses	unknown	Luteoviridae	unknown	Polerovirus
VOG10144	sp|P00892|ILVG_ECOLI Acetolactate synthase isozyme 2 large subunit	dsDNA viruses, no RNA stage;NCLDV;Phycodnaviridae;unknown;Prasinovirus	6	7	0.8571	1	1	dsDNA viruses, no RNA stage	NCLDV	Phycodnaviridae	unknown	Prasinovirus
VOG16951	sp|Q8A2E9|PFKA3_BACTN ATP-dependent 6-phosphofructokinase 3	dsDNA viruses, no RNA stage;NCLDV;Phycodnaviridae;unknown;Prasinovirus	6	7	0.8571	1	1	dsDNA viruses, no RNA stage	NCLDV	Phycodnaviridae	unknown	Prasinovirus
VOG05563	sp|Q6GZX1|004R_FRG3G Uncharacterized protein 004R	dsDNA viruses, no RNA stage;NCLDV;Iridoviridae;Alphairidovirinae;Ranavirus	6	6	1	1	1	dsDNA viruses, no RNA stage	NCLDV	Iridoviridae	Alphairidovirinae	Ranavirus
VOG08224	sp|Q6GZW5|010R_FRG3G Uncharacterized protein 010R	dsDNA viruses, no RNA stage;NCLDV;Iridoviridae;Alphairidovirinae;Ranavirus	6	6	1	1	1	dsDNA viruses, no RNA stage	NCLDV	Iridoviridae	Alphairidovirinae	Ranavirus
VOG08462	sp|Q6GZP9|076R_FRG3G Uncharacterized protein 076R	dsDNA viruses, no RNA stage;NCLDV;Iridoviridae;Alphairidovirinae;Ranavirus	6	6	1	1	1	dsDNA viruses, no RNA stage	NCLDV	Iridoviridae	Alphairidovirinae	Ranavirus
VOG08636	sp|Q6GZU5|031R_FRG3G Uncharacterized protein 031R	dsDNA viruses, no RNA stage;NCLDV;Iridoviridae;Alphairidovirinae;Ranavirus	6	6	1	1	1	dsDNA viruses, no RNA stage	NCLDV	Iridoviridae	Alphairidovirinae	Ranavirus
VOG12213	sp|Q6GZW4|011R_FRG3G Uncharacterized protein 011R	dsDNA viruses, no RNA stage;NCLDV;Iridoviridae;Alphairidovirinae;Ranavirus	6	6	1	1	1	dsDNA viruses, no RNA stage	NCLDV	Iridoviridae	Alphairidovirinae	Ranavirus
VOG12702	sp|Q6GZQ0|075L_FRG3G Uncharacterized protein 075L	dsDNA viruses, no RNA stage;NCLDV;Iridoviridae;Alphairidovirinae;Ranavirus	6	6	1	1	1	dsDNA viruses, no RNA stage	NCLDV	Iridoviridae	Alphairidovirinae	Ranavirus
VOG13097	sp|Q6GZV8|017L_FRG3G Uncharacterized protein 017L	dsDNA viruses, no RNA stage;NCLDV;Iridoviridae;Alphairidovirinae;Ranavirus	6	6	1	1	1	dsDNA viruses, no RNA stage	NCLDV	Iridoviridae	Alphairidovirinae	Ranavirus
VOG15583	sp|Q6GZP6|079R_FRG3G Uncharacterized protein 079R	dsDNA viruses, no RNA stage;NCLDV;Iridoviridae;Alphairidovirinae;Ranavirus	6	6	1	1	1	dsDNA viruses, no RNA stage	NCLDV	Iridoviridae	Alphairidovirinae	Ranavirus
VOG17836	sp|Q6GZQ1|074L_FRG3G Uncharacterized protein 074L	dsDNA viruses, no RNA stage;NCLDV;Iridoviridae;Alphairidovirinae;Ranavirus	6	6	1	1	1	dsDNA viruses, no RNA stage	NCLDV	Iridoviridae	Alphairidovirinae	Ranavirus
VOG19456	sp|Q6GZS9|047L_FRG3G Uncharacterized protein 047L	dsDNA viruses, no RNA stage;NCLDV;Iridoviridae;Alphairidovirinae;Ranavirus	6	6	1	1	1	dsDNA viruses, no RNA stage	NCLDV	Iridoviridae	Alphairidovirinae	Ranavirus
VOG20124	sp|P03298|ICP18_FRG3G Immediate-early protein ICP-18	dsDNA viruses, no RNA stage;NCLDV;Iridoviridae;Alphairidovirinae;Ranavirus	6	6	1	1	1	dsDNA viruses, no RNA stage	NCLDV	Iridoviridae	Alphairidovirinae	Ranavirus
VOG00166	sp|Q6GZV2|023R_FRG3G Uncharacterized protein 023R	dsDNA viruses, no RNA stage;NCLDV;Iridoviridae;Alphairidovirinae;Ranavirus	6	6	1	1	4.57	dsDNA viruses, no RNA stage	NCLDV	Iridoviridae	Alphairidovirinae	Ranavirus
VOG04444	sp|Q6GZN6|089R_FRG3G Uncharacterized protein 89R	dsDNA viruses, no RNA stage;NCLDV;Iridoviridae;Alphairidovirinae;Ranavirus	5	6	0.8333	1	1	dsDNA viruses, no RNA stage	NCLDV	Iridoviridae	Alphairidovirinae	Ranavirus
VOG05911	sp|Q6GZQ3|072L_FRG3G Uncharacterized protein 072L	dsDNA viruses, no RNA stage;NCLDV;Iridoviridae;Alphairidovirinae;Ranavirus	5	6	0.8333	1	1	dsDNA viruses, no RNA stage	NCLDV	Iridoviridae	Alphairidovirinae	Ranavirus
VOG07675	sp|Q6GZM8|097R_FRG3G Uncharacterized protein 097R	dsDNA viruses, no RNA stage;NCLDV;Iridoviridae;Alphairidovirinae;Ranavirus	5	6	0.8333	1	1	dsDNA viruses, no RNA stage	NCLDV	Iridoviridae	Alphairidovirinae	Ranavirus
VOG09353	sp|Q6GZT6|040R_FRG3G Uncharacterized protein 040R	dsDNA viruses, no RNA stage;NCLDV;Iridoviridae;Alphairidovirinae;Ranavirus	5	6	0.8333	0	1	dsDNA viruses, no RNA stage	NCLDV	Iridoviridae	Alphairidovirinae	Ranavirus
VOG13665	sp|Q6GZN2|093L_FRG3G Uncharacterized protein 093L	dsDNA viruses, no RNA stage;NCLDV;Iridoviridae;Alphairidovirinae;Ranavirus	5	6	0.8333	1	1	dsDNA viruses, no RNA stage	NCLDV	Iridoviridae	Alphairidovirinae	Ranavirus
VOG14916	sp|Q6GZT7|039R_FRG3G Uncharacterized protein 039R	dsDNA viruses, no RNA stage;NCLDV;Iridoviridae;Alphairidovirinae;Ranavirus	5	6	0.8333	1	1	dsDNA viruses, no RNA stage	NCLDV	Iridoviridae	Alphairidovirinae	Ranavirus
VOG15404	sp|Q6GZS8|048L_FRG3G Uncharacterized protein 048L	dsDNA viruses, no RNA stage;NCLDV;Iridoviridae;Alphairidovirinae;Ranavirus	5	6	0.8333	1	1	dsDNA viruses, no RNA stage	NCLDV	Iridoviridae	Alphairidovirinae	Ranavirus
VOG16175	sp|Q6GZP7|078L_FRG3G Uncharacterized protein 078L	dsDNA viruses, no RNA stage;NCLDV;Iridoviridae;Alphairidovirinae;Ranavirus	5	6	0.8333	1	1	dsDNA viruses, no RNA stage	NCLDV	Iridoviridae	Alphairidovirinae	Ranavirus
VOG20882	sp|Q6GZU4|032R_FRG3G Uncharacterized protein 032R	dsDNA viruses, no RNA stage;NCLDV;Iridoviridae;Alphairidovirinae;Ranavirus	5	6	0.8333	1	1	dsDNA viruses, no RNA stage	NCLDV	Iridoviridae	Alphairidovirinae	Ranavirus
VOG21353	sp|Q6GZQ4|071R_FRG3G Uncharacterized protein 071R	dsDNA viruses, no RNA stage;NCLDV;Iridoviridae;Alphairidovirinae;Ranavirus	5	6	0.8333	1	1	dsDNA viruses, no RNA stage	NCLDV	Iridoviridae	Alphairidovirinae	Ranavirus
VOG02099	sp|Q6GZN9|044R_FRG3G Uncharacterized protein 044R	dsDNA viruses, no RNA stage;NCLDV;Iridoviridae;Alphairidovirinae;Ranavirus	4	6	0.6667	1	1	dsDNA viruses, no RNA stage	NCLDV	Iridoviridae	Alphairidovirinae	Ranavirus
VOG13385	sp|Q6GZS2|054L_FRG3G Uncharacterized protein 054L	dsDNA viruses, no RNA stage;NCLDV;Iridoviridae;Alphairidovirinae;Ranavirus	4	6	0.6667	1	1	dsDNA viruses, no RNA stage	NCLDV	Iridoviridae	Alphairidovirinae	Ranavirus
VOG00416	sp|P02466|CO1A2_RAT Collagen alpha-2(I) chain	dsDNA viruses, no RNA stage;NCLDV;Iridoviridae;Alphairidovirinae;Ranavirus	4	6	0.6667	1	1.71	dsDNA viruses, no RNA stage	NCLDV	Iridoviridae	Alphairidovirinae	Ranavirus
VOG04140	sp|P29164|VINT_FRG3G Integrase homolog	dsDNA viruses, no RNA stage;NCLDV;Iridoviridae;Alphairidovirinae;Ranavirus	3	6	0.5	1	1	dsDNA viruses, no RNA stage	NCLDV	Iridoviridae	Alphairidovirinae	Ranavirus
VOG04187	sp|Q67475|055R_FRG3G Uncharacterized protein 055R	dsDNA viruses, no RNA stage;NCLDV;Iridoviridae;Alphairidovirinae;Ranavirus	3	6	0.5	0	1	dsDNA viruses, no RNA stage	NCLDV	Iridoviridae	Alphairidovirinae	Ranavirus
VOG07980	sp|Q6GZQ5|070R_FRG3G Uncharacterized protein 070R	dsDNA viruses, no RNA stage;NCLDV;Iridoviridae;Alphairidovirinae;Ranavirus	3	6	0.5	1	1	dsDNA viruses, no RNA stage	NCLDV	Iridoviridae	Alphairidovirinae	Ranavirus
VOG00555	sp|O42350|CO1A2_LITCT Collagen alpha-2(I) chain	dsDNA viruses, no RNA stage;NCLDV;Iridoviridae;Alphairidovirinae;Ranavirus	3	6	0.5	1	1.43	dsDNA viruses, no RNA stage	NCLDV	Iridoviridae	Alphairidovirinae	Ranavirus
VOG08987	sp|O57285|PHOSP_SENDO Phosphoprotein	ssRNA viruses;Mononegavirales;Paramyxoviridae;unknown;Respirovirus	5	6	0.8333	0	1	ssRNA viruses	Mononegavirales	Paramyxoviridae	unknown	Respirovirus
VOG01212	sp|O55527|C_SENDO Protein C'	ssRNA viruses;Mononegavirales;Paramyxoviridae;unknown;Respirovirus	4	6	0.6667	0	2	ssRNA viruses	Mononegavirales	Paramyxoviridae	unknown	Respirovirus
VOG21149	sp|Q01043|CGH2_SHV21 Cyclin homolog	dsDNA viruses, no RNA stage;Herpesvirales;Herpesviridae;Gammaherpesvirinae;Rhadinovirus	6	9	0.6667	0	1	dsDNA viruses, no RNA stage	Herpesvirales	Herpesviridae	Gammaherpesvirinae	Rhadinovirus
VOG01159	sp|P52549|VU47_HHV6Z Glycoprotein U47	dsDNA viruses, no RNA stage;Herpesvirales;Herpesviridae;Betaherpesvirinae;Roseolovirus	5	5	1	0	1	dsDNA viruses, no RNA stage	Herpesvirales	Herpesviridae	Betaherpesvirinae	Roseolovirus
VOG03854	sp|Q9QJ48|U15_HHV6Z Protein U15	dsDNA viruses, no RNA stage;Herpesvirales;Herpesviridae;Betaherpesvirinae;Roseolovirus	5	5	1	1	1	dsDNA viruses, no RNA stage	Herpesvirales	Herpesviridae	Betaherpesvirinae	Roseolovirus
VOG03929	sp|Q9QJ46|U20_HHV6Z Glycoprotein U20	dsDNA viruses, no RNA stage;Herpesvirales;Herpesviridae;Betaherpesvirinae;Roseolovirus	5	5	1	0	1	dsDNA viruses, no RNA stage	Herpesvirales	Herpesviridae	Betaherpesvirinae	Roseolovirus
VOG04855	sp|P60506|U21_HHV7R U21 glycoprotein	dsDNA viruses, no RNA stage;Herpesvirales;Herpesviridae;Betaherpesvirinae;Roseolovirus	5	5	1	1	1	dsDNA viruses, no RNA stage	Herpesvirales	Herpesviridae	Betaherpesvirinae	Roseolovirus
VOG06353	sp|P52445|VU26_HHV7J Protein U26	dsDNA viruses, no RNA stage;Herpesvirales;Herpesviridae;Betaherpesvirinae;Roseolovirus	5	5	1	0	1	dsDNA viruses, no RNA stage	Herpesvirales	Herpesviridae	Betaherpesvirinae	Roseolovirus
VOG11010	sp|Q77Z83|IE2_HHV6U Immediate-early protein 2	dsDNA viruses, no RNA stage;Herpesvirales;Herpesviridae;Betaherpesvirinae;Roseolovirus	5	5	1	1	1	dsDNA viruses, no RNA stage	Herpesvirales	Herpesviridae	Betaherpesvirinae	Roseolovirus
VOG01935	sp|Q9PWX1|DR1_HHV6Z Uncharacterized protein DR1	dsDNA viruses, no RNA stage;Herpesvirales;Herpesviridae;Betaherpesvirinae;Roseolovirus	4	5	0.8	0	1	dsDNA viruses, no RNA stage	Herpesvirales	Herpesviridae	Betaherpesvirinae	Roseolovirus
VOG04081	sp|Q9QJ14|U91_HHV6Z Protein U91	dsDNA viruses, no RNA stage;Herpesvirales;Herpesviridae;Betaherpesvirinae;Roseolovirus	4	5	0.8	0	1	dsDNA viruses, no RNA stage	Herpesvirales	Herpesviridae	Betaherpesvirinae	Roseolovirus
VOG04126	sp|P52383|VU51_HHV7J G-protein coupled receptor homolog U51	dsDNA viruses, no RNA stage;Herpesvirales;Herpesviridae;Betaherpesvirinae;Roseolovirus	4	5	0.8	1	1	dsDNA viruses, no RNA stage	Herpesvirales	Herpesviridae	Betaherpesvirinae	Roseolovirus
VOG04607	sp|Q69548|U13_HHV6U Uncharacterized protein U13	dsDNA viruses, no RNA stage;Herpesvirales;Herpesviridae;Betaherpesvirinae;Roseolovirus	4	5	0.8	0	1	dsDNA viruses, no RNA stage	Herpesvirales	Herpesviridae	Betaherpesvirinae	Roseolovirus
VOG13816	sp|Q69489|GP105_HHV6G Glycoprotein 105	dsDNA viruses, no RNA stage;Herpesvirales;Herpesviridae;Betaherpesvirinae;Roseolovirus	4	5	0.8	0	1	dsDNA viruses, no RNA stage	Herpesvirales	Herpesviridae	Betaherpesvirinae	Roseolovirus
VOG14169	sp|Q69567|IE1_HHV6U Immediate-early protein 1	dsDNA viruses, no RNA stage;Herpesvirales;Herpesviridae;Betaherpesvirinae;Roseolovirus	4	5	0.8	0	1	dsDNA viruses, no RNA stage	Herpesvirales	Herpesviridae	Betaherpesvirinae	Roseolovirus
VOG04208	sp|Q45UF7|VP3_ROTJ1 Protein VP3	dsRNA viruses;unknown;Reoviridae;Sedoreovirinae;Rotavirus	8	8	1	0	1	dsRNA viruses	unknown	Reoviridae	Sedoreovirinae	Rotavirus
VOG04328	sp|Q82040|VP4_ROTHC Outer capsid protein VP4	dsRNA viruses;unknown;Reoviridae;Sedoreovirinae;Rotavirus	8	8	1	0	1	dsRNA viruses	unknown	Reoviridae	Sedoreovirinae	Rotavirus
VOG04379	sp|Q45UF2|VP7_ROTJ1 Outer capsid glycoprotein VP7	dsRNA viruses;unknown;Reoviridae;Sedoreovirinae;Rotavirus	8	8	1	0	1	dsRNA viruses	unknown	Reoviridae	Sedoreovirinae	Rotavirus
VOG05186	sp|A7J398|RDRP_ROTBN RNA-directed RNA polymerase	dsRNA viruses;unknown;Reoviridae;Sedoreovirinae;Rotavirus	8	8	1	0	1	dsRNA viruses	unknown	Reoviridae	Sedoreovirinae	Rotavirus
VOG01238	sp|Q5K037|NSP3_ROTGA Non-structural protein 3	dsRNA viruses;unknown;Reoviridae;Sedoreovirinae;Rotavirus	4	8	0.5	0	1	dsRNA viruses	unknown	Reoviridae	Sedoreovirinae	Rotavirus
VOG04395	sp|Q45UF4|NSP2_ROTJ1 Non-structural protein 2	dsRNA viruses;unknown;Reoviridae;Sedoreovirinae;Rotavirus	4	8	0.5	0	1	dsRNA viruses	unknown	Reoviridae	Sedoreovirinae	Rotavirus
VOG10010	sp|A9Q1K8|VP2_ROTB2 Inner capsid protein VP2	dsRNA viruses;unknown;Reoviridae;Sedoreovirinae;Rotavirus	4	8	0.5	0	1	dsRNA viruses	unknown	Reoviridae	Sedoreovirinae	Rotavirus
VOG11554	sp|P26015|VP6_ROTGA Intermediate capsid protein VP6	dsRNA viruses;unknown;Reoviridae;Sedoreovirinae;Rotavirus	4	8	0.5	0	1	dsRNA viruses	unknown	Reoviridae	Sedoreovirinae	Rotavirus
VOG14513	sp|Q86341|VP6_ROTA1 Intermediate capsid protein VP6	dsRNA viruses;unknown;Reoviridae;Sedoreovirinae;Rotavirus	4	8	0.5	0	1	dsRNA viruses	unknown	Reoviridae	Sedoreovirinae	Rotavirus
VOG15184	sp|A2T3R5|VP2_ROTSH Inner capsid protein VP2	dsRNA viruses;unknown;Reoviridae;Sedoreovirinae;Rotavirus	4	8	0.5	0	1	dsRNA viruses	unknown	Reoviridae	Sedoreovirinae	Rotavirus
VOG19469	sp|P18571|NSP5_ROTGA Non-structural protein 5	dsRNA viruses;unknown;Reoviridae;Sedoreovirinae;Rotavirus	4	8	0.5	0	1	dsRNA viruses	unknown	Reoviridae	Sedoreovirinae	Rotavirus
VOG20438	sp|B3SRS2|NSP2_ROTAD Non-structural protein 2	dsRNA viruses;unknown;Reoviridae;Sedoreovirinae;Rotavirus	4	8	0.5	0	1	dsRNA viruses	unknown	Reoviridae	Sedoreovirinae	Rotavirus
VOG03287	sp|Q8QL32|Y84_SIRV1 Uncharacterized protein 84	dsDNA viruses, no RNA stage;Ligamenvirales;Rudiviridae;unknown;Rudivirus	6	6	1	1	1	dsDNA viruses, no RNA stage	Ligamenvirales	Rudiviridae	unknown	Rudivirus
VOG03784	sp|Q8QL45|Y117_SIRV1 Uncharacterized protein 117	dsDNA viruses, no RNA stage;Ligamenvirales;Rudiviridae;unknown;Rudivirus	6	6	1	1	1	dsDNA viruses, no RNA stage	Ligamenvirales	Rudiviridae	unknown	Rudivirus
VOG04739	sp|Q8QL28|Y74_SIRV1 Uncharacterized protein 74	dsDNA viruses, no RNA stage;Ligamenvirales;Rudiviridae;unknown;Rudivirus	6	6	1	0	1	dsDNA viruses, no RNA stage	Ligamenvirales	Rudiviridae	unknown	Rudivirus
VOG06662	sp|Q8QL30|Y510_SIRV1 Uncharacterized protein 510	dsDNA viruses, no RNA stage;Ligamenvirales;Rudiviridae;unknown;Rudivirus	6	6	1	1	1	dsDNA viruses, no RNA stage	Ligamenvirales	Rudiviridae	unknown	Rudivirus
VOG09341	sp|Q8QL24|Y417_SIRV1 Uncharacterized protein 417	dsDNA viruses, no RNA stage;Ligamenvirales;Rudiviridae;unknown;Rudivirus	6	6	1	0	1	dsDNA viruses, no RNA stage	Ligamenvirales	Rudiviridae	unknown	Rudivirus
VOG11693	sp|Q8QL36|CAPSD_SIRV1 Putative capsid protein	dsDNA viruses, no RNA stage;Ligamenvirales;Rudiviridae;unknown;Rudivirus	6	6	1	1	1	dsDNA viruses, no RNA stage	Ligamenvirales	Rudiviridae	unknown	Rudivirus
VOG13329	sp|Q8QL44|Y131_SIRV1 Uncharacterized protein 131	dsDNA viruses, no RNA stage;Ligamenvirales;Rudiviridae;unknown;Rudivirus	6	6	1	1	1	dsDNA viruses, no RNA stage	Ligamenvirales	Rudiviridae	unknown	Rudivirus
VOG19457	sp|Q98VP9|HJC_SIRV1 Holliday junction resolvase homolog	dsDNA viruses, no RNA stage;Ligamenvirales;Rudiviridae;unknown;Rudivirus	6	6	1	1	1	dsDNA viruses, no RNA stage	Ligamenvirales	Rudiviridae	unknown	Rudivirus
VOG21323	sp|Q8QL31|Y110_SIRV1 Uncharacterized protein 110	dsDNA viruses, no RNA stage;Ligamenvirales;Rudiviridae;unknown;Rudivirus	6	6	1	1	1	dsDNA viruses, no RNA stage	Ligamenvirales	Rudiviridae	unknown	Rudivirus
VOG21893	sp|Q8QL26|Y1070_SIRV1 Uncharacterized protein 1070	dsDNA viruses, no RNA stage;Ligamenvirales;Rudiviridae;unknown;Rudivirus	6	6	1	1	1	dsDNA viruses, no RNA stage	Ligamenvirales	Rudiviridae	unknown	Rudivirus
VOG03235	sp|Q8QL22|Y268_SIRV1 Uncharacterized protein 268	dsDNA viruses, no RNA stage;Ligamenvirales;Rudiviridae;unknown;Rudivirus	6	6	1	1	2	dsDNA viruses, no RNA stage	Ligamenvirales	Rudiviridae	unknown	Rudivirus
VOG09927	sp|Q8QL29|Y154_SIRV1 Uncharacterized protein 154	dsDNA viruses, no RNA stage;Ligamenvirales;Rudiviridae;unknown;Rudivirus	4	6	0.6667	1	1	dsDNA viruses, no RNA stage	Ligamenvirales	Rudiviridae	unknown	Rudivirus
VOG16461	sp|Q8QL47|Y399_SIRV1 Uncharacterized protein 399	dsDNA viruses, no RNA stage;Ligamenvirales;Rudiviridae;unknown;Rudivirus	4	6	0.6667	1	1	dsDNA viruses, no RNA stage	Ligamenvirales	Rudiviridae	unknown	Rudivirus
VOG16454	sp|Q8QL14|Y98_SIRV1 Uncharacterized protein 98	dsDNA viruses, no RNA stage;Ligamenvirales;Rudiviridae;unknown;Rudivirus	3	6	0.5	1	1	dsDNA viruses, no RNA stage	Ligamenvirales	Rudiviridae	unknown	Rudivirus
VOG16667	sp|Q8QL37|Y101_SIRV1 Uncharacterized protein 101	dsDNA viruses, no RNA stage;Ligamenvirales;Rudiviridae;unknown;Rudivirus	3	6	0.5	1	1	dsDNA viruses, no RNA stage	Ligamenvirales	Rudiviridae	unknown	Rudivirus
VOG12762	sp|Q48485|GLF1_KLEPN UDP-galactopyranose mutase	dsDNA viruses, no RNA stage;Caudovirales;Myoviridae;unknown;Secunda5virus	5	5	1	1	1	dsDNA viruses, no RNA stage	Caudovirales	Myoviridae	unknown	Secunda5virus
VOG04962	REFSEQ putative head-tail joining protein	dsDNA viruses, no RNA stage;Caudovirales;Siphoviridae;unknown;Sfi21dt1virus	5	5	1	1	1	dsDNA viruses, no RNA stage	Caudovirales	Siphoviridae	unknown	Sfi21dt1virus
VOG19532	REFSEQ putative tail component protein	dsDNA viruses, no RNA stage;Caudovirales;Siphoviridae;unknown;Sfi21dt1virus	5	5	1	1	1	dsDNA viruses, no RNA stage	Caudovirales	Siphoviridae	unknown	Sfi21dt1virus
VOG11719	REFSEQ sialidase	dsDNA viruses, no RNA stage;unknown;Adenoviridae;unknown;Siadenovirus	4	5	0.8	0	1	dsDNA viruses, no RNA stage	unknown	Adenoviridae	unknown	Siadenovirus
VOG04054	sp|P30025|US9_CHV1 Envelope protein US9 homolog	dsDNA viruses, no RNA stage;Herpesvirales;Herpesviridae;Alphaherpesvirinae;Simplexvirus	8	11	0.7273	0	1	dsDNA viruses, no RNA stage	Herpesvirales	Herpesviridae	Alphaherpesvirinae	Simplexvirus
VOG11258	sp|P10227|MB43_HHV11 Membrane protein UL43	dsDNA viruses, no RNA stage;Herpesvirales;Herpesviridae;Alphaherpesvirinae;Simplexvirus	8	11	0.7273	0	1	dsDNA viruses, no RNA stage	Herpesvirales	Herpesviridae	Alphaherpesvirinae	Simplexvirus
VOG04375	sp|P89476|US8A_HHV2H Protein US8.5	dsDNA viruses, no RNA stage;Herpesvirales;Herpesviridae;Alphaherpesvirinae;Simplexvirus	7	11	0.6364	0	1	dsDNA viruses, no RNA stage	Herpesvirales	Herpesviridae	Alphaherpesvirinae	Simplexvirus
VOG04128	sp|P28282|UL56_HHV2H Protein UL56	dsDNA viruses, no RNA stage;Herpesvirales;Herpesviridae;Alphaherpesvirinae;Simplexvirus	6	11	0.5455	0	1	dsDNA viruses, no RNA stage	Herpesvirales	Herpesviridae	Alphaherpesvirinae	Simplexvirus
VOG02227	REFSEQ ORF4	unknown;unknown;unknown;unknown;Sinaivirus	5	7	0.7143	1	1	unknown	unknown	unknown	unknown	Sinaivirus
VOG07668	sp|O21878|TTTP_BPLSK Probable tail terminator protein	dsDNA viruses, no RNA stage;Caudovirales;Siphoviridae;unknown;Sk1virus	10	10	1	1	1	dsDNA viruses, no RNA stage	Caudovirales	Siphoviridae	unknown	Sk1virus
VOG09614	sp|O21876|HCP1_BPLSK Probable head completion protein 1	dsDNA viruses, no RNA stage;Caudovirales;Siphoviridae;unknown;Sk1virus	10	10	1	1	1	dsDNA viruses, no RNA stage	Caudovirales	Siphoviridae	unknown	Sk1virus
VOG12253	sp|D3KFX4|GP16_BPLP2 Baseplate protein gp16	dsDNA viruses, no RNA stage;Caudovirales;Siphoviridae;unknown;Sk1virus	10	10	1	1	1	dsDNA viruses, no RNA stage	Caudovirales	Siphoviridae	unknown	Sk1virus
VOG12607	sp|O21880|GP12_BPLSK Chaperone protein gp12	dsDNA viruses, no RNA stage;Caudovirales;Siphoviridae;unknown;Sk1virus	10	10	1	1	1	dsDNA viruses, no RNA stage	Caudovirales	Siphoviridae	unknown	Sk1virus
VOG18596	REFSEQ putative holin	dsDNA viruses, no RNA stage;Caudovirales;Siphoviridae;unknown;Sk1virus	10	10	1	1	1	dsDNA viruses, no RNA stage	Caudovirales	Siphoviridae	unknown	Sk1virus
VOG21615	sp|D3WAC0|TERS_BPLP2 Terminase small subunit	dsDNA viruses, no RNA stage;Caudovirales;Siphoviridae;unknown;Sk1virus	10	10	1	1	1	dsDNA viruses, no RNA stage	Caudovirales	Siphoviridae	unknown	Sk1virus
VOG10487	sp|D3WAC8|HCP2_BPLP2 Probable head completion protein 2	dsDNA viruses, no RNA stage;Caudovirales;Siphoviridae;unknown;Sk1virus	9	10	0.9	1	1	dsDNA viruses, no RNA stage	Caudovirales	Siphoviridae	unknown	Sk1virus
VOG03870	sp|P15634|Y7_SOCMV Uncharacterized protein 7	Retro-transcribing viruses;unknown;Caulimoviridae;unknown;Soymovirus	3	5	0.6	0	1	Retro-transcribing viruses	unknown	Caulimoviridae	unknown	Soymovirus
VOG06612	sp|P15630|Y2_SOCMV Uncharacterized protein 2	Retro-transcribing viruses;unknown;Caulimoviridae;unknown;Soymovirus	3	5	0.6	0	1	Retro-transcribing viruses	unknown	Caulimoviridae	unknown	Soymovirus
VOG19643	sp|P15633|Y3_SOCMV Uncharacterized protein 3	Retro-transcribing viruses;unknown;Caulimoviridae;unknown;Soymovirus	3	5	0.6	0	1	Retro-transcribing viruses	unknown	Caulimoviridae	unknown	Soymovirus
VOG01609	sp|P07716|V12_BPT3 Gene 1.2 protein	dsDNA viruses, no RNA stage;Caudovirales;Podoviridae;Autographivirinae;T7virus	23	38	0.6053	1	1.03	dsDNA viruses, no RNA stage	Caudovirales	Podoviridae	Autographivirinae	T7virus
VOG12972	REFSEQ DNA packaging protein	dsDNA viruses, no RNA stage;unknown;Tectiviridae;unknown;Tectivirus	4	5	0.8	0	1	dsDNA viruses, no RNA stage	unknown	Tectiviridae	unknown	Tectivirus
VOG20352	REFSEQ DNA delivery protein	dsDNA viruses, no RNA stage;unknown;Tectiviridae;unknown;Tectivirus	4	5	0.8	0	1	dsDNA viruses, no RNA stage	unknown	Tectiviridae	unknown	Tectivirus
VOG21676	REFSEQ DNA delivery protein	dsDNA viruses, no RNA stage;unknown;Tectiviridae;unknown;Tectivirus	4	5	0.8	0	1	dsDNA viruses, no RNA stage	unknown	Tectiviridae	unknown	Tectivirus
VOG13071	REFSEQ capsid protein	dsDNA viruses, no RNA stage;unknown;Tectiviridae;unknown;Tectivirus	3	5	0.6	0	1	dsDNA viruses, no RNA stage	unknown	Tectiviridae	unknown	Tectivirus
VOG14858	REFSEQ genome terminal protein	dsDNA viruses, no RNA stage;unknown;Tectiviridae;unknown;Tectivirus	3	5	0.6	0	1	dsDNA viruses, no RNA stage	unknown	Tectiviridae	unknown	Tectivirus
VOG08577	REFSEQ gp37	dsDNA viruses, no RNA stage;Caudovirales;Siphoviridae;unknown;Tm4virus	3	5	0.6	1	1	dsDNA viruses, no RNA stage	Caudovirales	Siphoviridae	unknown	Tm4virus
VOG09890	REFSEQ gp56	dsDNA viruses, no RNA stage;Caudovirales;Siphoviridae;unknown;Tm4virus	3	5	0.6	1	1	dsDNA viruses, no RNA stage	Caudovirales	Siphoviridae	unknown	Tm4virus
VOG08189	REFSEQ ORF076	dsDNA viruses, no RNA stage;Caudovirales;Siphoviridae;unknown;Triavirus	3	6	0.5	0	1	dsDNA viruses, no RNA stage	Caudovirales	Siphoviridae	unknown	Triavirus
VOG09246	REFSEQ PIPO	ssRNA viruses;unknown;Potyviridae;unknown;Tritimovirus	3	6	0.5	0	1	ssRNA viruses	unknown	Potyviridae	unknown	Tritimovirus
VOG16364	sp|Q65730|POLG_BSTV1 Genome polyprotein	ssRNA viruses;unknown;Potyviridae;unknown;Tritimovirus	3	6	0.5	0	1	ssRNA viruses	unknown	Potyviridae	unknown	Tritimovirus
VOG17587	sp|Q67684|ORF3_GRVMC Long-distance movement protein	ssRNA viruses;unknown;Tombusviridae;unknown;Umbravirus	6	9	0.6667	1	1	ssRNA viruses	unknown	Tombusviridae	unknown	Umbravirus
VOG05520	sp|P68342|VG67_EHV1K Uncharacterized gene 67 protein	dsDNA viruses, no RNA stage;Herpesvirales;Herpesviridae;Alphaherpesvirinae;Varicellovirus	8	12	0.6667	0	1.13	dsDNA viruses, no RNA stage	Herpesvirales	Herpesviridae	Alphaherpesvirinae	Varicellovirus
VOG04082	sp|P84447|VG59_EHV1V Uncharacterized gene 59 protein	dsDNA viruses, no RNA stage;Herpesvirales;Herpesviridae;Alphaherpesvirinae;Varicellovirus	6	12	0.5	0	1	dsDNA viruses, no RNA stage	Herpesvirales	Herpesviridae	Alphaherpesvirinae	Varicellovirus
VOG14189	REFSEQ putative dUTP diphosphatase	dsDNA viruses, no RNA stage;Caudovirales;Myoviridae;unknown;Vi1virus	5	6	0.8333	1	1	dsDNA viruses, no RNA stage	Caudovirales	Myoviridae	unknown	Vi1virus
VOG06460	REFSEQ 7K protein; inhibitor of transcription initiation and antiterminator	dsDNA viruses, no RNA stage;Caudovirales;Siphoviridae;unknown;Xp10virus	4	5	0.8	0	1	dsDNA viruses, no RNA stage	Caudovirales	Siphoviridae	unknown	Xp10virus
VOG04983	REFSEQ holin	dsDNA viruses, no RNA stage;Caudovirales;Siphoviridae;unknown;Yuavirus	4	5	0.8	0	1	dsDNA viruses, no RNA stage	Caudovirales	Siphoviridae	unknown	Yuavirus
VOG08446	REFSEQ DNA repair photolyase	dsDNA viruses, no RNA stage;Caudovirales;Siphoviridae;unknown;Yuavirus	4	5	0.8	0	1	dsDNA viruses, no RNA stage	Caudovirales	Siphoviridae	unknown	Yuavirus
VOG14670	REFSEQ hypothetical protein ORF018	dsDNA viruses, no RNA stage;Caudovirales;Siphoviridae;unknown;Yuavirus	4	5	0.8	0	1	dsDNA viruses, no RNA stage	Caudovirales	Siphoviridae	unknown	Yuavirus
VOG17910	sp|P52603|KLCA2_ECOLX Antirestriction protein KlcA	dsDNA viruses, no RNA stage;Caudovirales;Siphoviridae;unknown;Yuavirus	3	5	0.6	0	1	dsDNA viruses, no RNA stage	Caudovirales	Siphoviridae	unknown	Yuavirus
