# Supplementary material for: Minimum Information about an Uncultivated Virus Genome (MIUViG)
Source: Nat Biotechnol. 2018 Dec 17;37(1):29–37. doi: 10.1038/nbt.4306 (PMC6871006; doi:10.1038/nbt.4306)
Supplement: Supplementary Table 7 — List of UViGs from the GOV dataset4 considered as high-quality drafts or finished genomes (XLSX 38 kb) [file 41587_2019_BFnbt4306_MOESM42_ESM.xlsx]

## Sheet: Sheet1
Supplementary Table 7. List of UViGs High-quality draft genomes or finished genomes from the GOV dataset, with examples of medium-quality and low-quality genome fragments at the bottom
UViG Id	Quality	Length (kb)	Estimated Size (vContact clusters)	Estimated Size (marker genes)	Number of Contigs	Topology	Estimated % of Finished Genome	Affiliation (vContact clusters)	Affiliation (marker genes)	Predicted Host	Host Prediction Method
Unbinned_5312_contig-100_3	High-quality draft genome genome	13853	15057	NA	1	linear	0.92	Cluster_0430
Tp1_42_SUR_0-0d2_scaffold66457_1	High-quality draft genome genome	14967	15057	NA	1	linear	0.994	Cluster_0430
Tp1_42_DCM_0-0d2_C6782205_1	High-quality draft genome	15057	15057	NA	1	circular	1	Cluster_0430
Unbinned_4401_contig-100_1	High-quality draft genome	15137	NA	NA	1	circular	1
GOV_bin_8038	High-quality draft genome	15504	15504	NA	1	circular	1	Cluster_0940
GOV_bin_414	High-quality draft genome	16501	NA	NA	1	circular	1	Cluster_0335
Unbinned_400_contig-100_13	High-quality draft genome	18008	18203	NA	1	linear	0.9893	Cluster_1123
Unbinned_2618_contig-100_5	High-quality draft genome	18203	18203	NA	1	circular	1	Cluster_1123
Tp1_31_SUR_0-0d2_scaffold48269_1	High-quality draft genome	19641	19641	NA	1	circular	1	Cluster_0622
Unbinned_5815_contig-100_2	High-quality draft genome	21138	NA	NA	1	circular	1
Unbinned_2313_contig-100_2	High-quality draft genome	21211	NA	NA	1	circular	1			Bacteria;Proteobacteria;Gammaproteobacteria;unknown;unknown;unknown;uncultured gamma proteobacterium EB000_65A11	Tetranucleotide frequency
Unbinned_5213_contig-100_2	High-quality draft genome	22182	24492	NA	1	linear	0.9057	Cluster_0085
Tp1_124_SUR_0-0d2_scaffold61370_2	High-quality draft genome	22260	24492	NA	1	linear	0.9089	Cluster_0085
Unbinned_5910_contig-100_1	High-quality draft genome	22612	22612	NA	1	circular	1	Cluster_0535		Bacteria;Bacteroidetes;Flavobacteriia;Flavobacteriales	Tetranucleotide frequency
Unbinned_1524_contig-100_6	High-quality draft genome	22754	24492	NA	1	linear	0.929	Cluster_0085
Unbinned_7408_contig-100_0	High-quality draft genome	23012	24492	NA	1	linear	0.9396	Cluster_0085
Unbinned_5192_contig-100_1	High-quality draft genome	23331	23331	NA	1	circular	1	Cluster_0919
Unbinned_3465_contig-100_0	High-quality draft genome	23557	24492	NA	1	linear	0.9618	Cluster_0085
Unbinned_8714_contig-100_1	High-quality draft genome	23777	24492	NA	1	linear	0.9708	Cluster_0085
Unbinned_5710_contig-100_0	High-quality draft genome	24058	24492	NA	1	linear	0.9823	Cluster_0085
Unbinned_6732_contig-100_0	High-quality draft genome	24137	24492	NA	1	linear	0.9855	Cluster_0085
Unbinned_4586_contig-100_0	High-quality draft genome	24277	24492	NA	1	linear	0.9912	Cluster_0085
Unbinned_306_contig-100_3	High-quality draft genome	24307	24492	NA	1	circular	1	Cluster_0085
GOV_bin_4486	High-quality draft genome	24677	24492	NA	1	circular	1	Cluster_0085
GOV_bin_4612	High-quality draft genome	25093	25093	NA	1	circular	1	Cluster_0420
GOV_bin_3406	High-quality draft genome	25168	24492	NA	1	linear	1.0276	Cluster_0085
Unbinned_3984_contig-100_0	High-quality draft genome	25424	24492	NA	1	linear	1.0381	Cluster_0085
Unbinned_941_contig-100_1	High-quality draft genome	25707	25707	NA	1	circular	1	Cluster_1198
GOV_bin_8610	High-quality draft genome	26243	NA	NA	1	circular	1
Unbinned_5858_contig-100_4	High-quality draft genome	26446	30409	NA	1	circular	1	Cluster_0012
Unbinned_1446_contig-100_5	High-quality draft genome	27262	30409	NA	1	circular	1	Cluster_0012
Tp1_72_MES_0-0d2_scaffold59314_1	High-quality draft genome	27346	30409	NA	1	circular	1	Cluster_0012
GOV_bin_1943	High-quality draft genome	27430	30409	NA	2	linear	0.902	Cluster_0012
Unbinned_6316_contig-100_0	High-quality draft genome	27564	30409	NA	1	linear	0.9065	Cluster_0012
Unbinned_3065_contig-100_7	High-quality draft genome	27573	30409	NA	1	linear	0.9068	Cluster_0012
Unbinned_2250_contig-100_0	High-quality draft genome	27577	30409	NA	1	linear	0.9069	Cluster_0012
Tp1_111_SUR_0-0d2_scaffold76815_1	High-quality draft genome	27625	30078	NA	1	circular	1	Cluster_0115
Unbinned_306_contig-100_2	High-quality draft genome	27660	30409	NA	1	linear	0.9096	Cluster_0012
GOV_bin_2950	High-quality draft genome	27737	30409	NA	2	linear	0.9121	Cluster_0012
GOV_bin_5941	High-quality draft genome	27971	30503	NA	4	linear	0.917	Cluster_0126
Tp1_56_SUR_0-0d2_scaffold47619_2	High-quality draft genome	27991	30409	NA	1	linear	0.9205	Cluster_0012
Tp1_72_MES_0-0d2_C11848193_1	High-quality draft genome	28056	30409	NA	1	circular	1	Cluster_0012
Unbinned_5213_contig-100_1	High-quality draft genome	28134	30409	NA	1	circular	1	Cluster_0012
Tp1_124_SUR_0-0d2_C5401839_1	High-quality draft genome	28184	30931	NA	1	circular	1	Cluster_0058
Tp1_111_DCM_0-0d2_scaffold84361_1	High-quality draft genome	28199	30409	NA	1	circular	1	Cluster_0012		Bacteria;Bacteroidetes;Bacteroidia;Bacteroidales;Bacteroidaceae;Bacteroides	blastn
Tp1_64_SUR_0-0d2_scaffold32300_1	High-quality draft genome	28306	30409	NA	1	linear	0.9309	Cluster_0012
Unbinned_1953_contig-100_2	High-quality draft genome	28445	30409	NA	1	linear	0.9354	Cluster_0012
Tp1_52_DCM_0-0d2_scaffold22380_1	High-quality draft genome	28557	30931	NA	1	linear	0.9232	Cluster_0058
GOV_bin_6321	High-quality draft genome	28571	30503	NA	4	linear	0.9367	Cluster_0126
GOV_bin_2669	High-quality draft genome	28621	30409	NA	1	linear	0.9412	Cluster_0012
GOV_bin_3893	High-quality draft genome	28636	30409	NA	3	linear	0.9417	Cluster_0012
Unbinned_4350_contig-100_2	High-quality draft genome	28681	28681	NA	1	circular	1	Cluster_1060
Tp1_78_DCM_0-0d2_scaffold17882_1	High-quality draft genome	28703	30409	NA	1	linear	0.9439	Cluster_0012
Unbinned_706_contig-100_1	High-quality draft genome	28897	30409	NA	1	circular	1	Cluster_0012
Unbinned_175_contig-100_0	High-quality draft genome	28930	30409	NA	1	linear	0.9514	Cluster_0012
GOV_bin_2390	High-quality draft genome	28965	30409	NA	1	circular	1	Cluster_0012		Bacteria;Bacteroidetes;Bacteroidia;Bacteroidales;Bacteroidaceae;Bacteroides	blastn
Unbinned_585_contig-100_1	High-quality draft genome	28965	30409	NA	1	circular	1	Cluster_0012
Unbinned_6004_contig-100_2	High-quality draft genome	28972	30409	NA	1	circular	1	Cluster_0012
GOV_bin_568	High-quality draft genome	28974	30409	NA	1	circular	1	Cluster_0012
Unbinned_4026_contig-100_3	High-quality draft genome	29002	30409	NA	1	circular	1	Cluster_0012
Unbinned_7837_contig-100_0	High-quality draft genome	29040	30409	NA	1	circular	1	Cluster_0012
Unbinned_96_contig-100_2	High-quality draft genome	29052	32063	NA	1	circular	1	Cluster_0091
Unbinned_3205_contig-100_1	High-quality draft genome	29068	30409	NA	1	circular	1	Cluster_0012
Tp1_52_SUR_0-0d2_scaffold35983_1	High-quality draft genome	29135	30409	NA	1	circular	1	Cluster_0012
Tp1_56_SUR_0-0d2_scaffold155447_1	High-quality draft genome	29175	30409	NA	1	linear	0.9594	Cluster_0012
Unbinned_579_contig-100_3	High-quality draft genome	29282	30409	NA	1	circular	1	Cluster_0012
Unbinned_4139_contig-100_0	High-quality draft genome	29329	30931	NA	1	linear	0.9482	Cluster_0058
Unbinned_4234_contig-100_3	High-quality draft genome	29335	30931	NA	1	linear	0.9484	Cluster_0058
Unbinned_3987_contig-100_1	High-quality draft genome	29429	30409	NA	1	linear	0.9678	Cluster_0012
Tp1_23_DCM_0-0d2_scaffold19018_1	High-quality draft genome	29468	32480	NA	1	linear	0.9073	Cluster_0041
Unbinned_3904_contig-100_2	High-quality draft genome	29516	30409	NA	1	circular	1	Cluster_0012
GOV_bin_2513	High-quality draft genome	29517	32063	NA	1	linear	0.9206	Cluster_0091
Unbinned_6486_contig-100_1	High-quality draft genome	29536	30409	NA	1	circular	1	Cluster_0012
GOV_bin_4648	High-quality draft genome	29552	30931	NA	4	linear	0.9554	Cluster_0058		Bacteria;Proteobacteria;Betaproteobacteria;Burkholderiales	Tetranucleotide frequency
Unbinned_5855_contig-100_1	High-quality draft genome	29632	32063	NA	1	circular	1	Cluster_0091
Unbinned_202_contig-100_2	High-quality draft genome	29642	30078	NA	1	linear	0.9855	Cluster_0115		Bacteria;Actinobacteria;Actinobacteria;Candidatus Actinomarinales;Candidatus Actinomarinaceae;Candidatus Actinomarina;Candidatus Actinomarina minuta	Tetranucleotide frequency
Unbinned_92_contig-100_4	High-quality draft genome	29687	30409	NA	1	circular	1	Cluster_0012
Tp1_23_DCM_0-0d2_scaffold90262_1	High-quality draft genome	29691	32852	NA	1	linear	0.9038	Cluster_0116
Tp1_102_MES_0-0d2_scaffold25616_2	High-quality draft genome	29701	30409	NA	1	linear	0.9767	Cluster_0012		Bacteria;Firmicutes;Clostridia;Thermoanaerobacterales;Thermoanaerobacteraceae;Tepidanaerobacter	Tetranucleotide frequency
GOV_bin_8074	High-quality draft genome	29727	30409	NA	1	circular	1	Cluster_0012
Unbinned_400_contig-100_4	High-quality draft genome	29767	30078	NA	1	circular	1	Cluster_0115
GOV_bin_3264	High-quality draft genome	29794	30409	NA	1	linear	0.9798	Cluster_0012
Unbinned_5179_contig-100_4	High-quality draft genome	29794	30503	NA	1	circular	1	Cluster_0126
Tp1_102_DCM_0-0d2_scaffold38459_1	High-quality draft genome	29936	30409	NA	1	linear	0.9845	Cluster_0012
Unbinned_2514_contig-100_1	High-quality draft genome	29972	30931	NA	1	circular	1	Cluster_0058
Tp1_25_DCM_0-0d2_scaffold648_1	High-quality draft genome	30043	32063	NA	1	circular	1	Cluster_0091
Unbinned_5434_contig-100_0	High-quality draft genome	30050	32063	NA	1	circular	1	Cluster_0091
Unbinned_1643_contig-100_0	High-quality draft genome	30126	32063	NA	1	linear	0.9396	Cluster_0091
Tp1_23_DCM_0-0d2_scaffold30054_1	High-quality draft genome	30148	32063	NA	1	linear	0.9403	Cluster_0091
Tp1_65_SUR_0-0d2_scaffold25667_1	High-quality draft genome	30160	30409	NA	1	linear	0.9918	Cluster_0012
Unbinned_176_contig-100_0	High-quality draft genome	30221	30409	NA	1	circular	1	Cluster_0012
Unbinned_92_contig-100_3	High-quality draft genome	30247	30409	NA	1	circular	1	Cluster_0012
Unbinned_2716_contig-100_4	High-quality draft genome	30247	30931	NA	1	linear	0.9779	Cluster_0058
Unbinned_3585_contig-100_0	High-quality draft genome	30267	32480	NA	1	linear	0.9319	Cluster_0041
Unbinned_2365_contig-100_1	High-quality draft genome	30291	30409	NA	1	circular	1	Cluster_0012
Tp1_100_DCM_0-0d2_C3337162_1	High-quality draft genome	30306	33666	NA	1	linear	0.9002	Cluster_0135		Bacteria;Proteobacteria;Alphaproteobacteria;Rhodospirillales;Rhodospirillaceae;Thalassospira	blastn
GOV_bin_4580	High-quality draft genome	30315	30078	NA	1	linear	1.0079	Cluster_0115
Tp1_124_SUR_0-0d2_scaffold124413_2	High-quality draft genome	30354	32969	NA	1	linear	0.9207	Cluster_0123
Unbinned_627_contig-100_1	High-quality draft genome	30358	30503	NA	1	circular	1	Cluster_0126
Tp1_111_DCM_0-0d2_scaffold51188_1	High-quality draft genome	30383	31733	NA	1	circular	1	Cluster_0306
Unbinned_221_contig-100_0	High-quality draft genome	30481	30409	NA	1	linear	1.0024	Cluster_0012
GOV_bin_2576	High-quality draft genome	30527	30409	NA	2	linear	1.0039	Cluster_0012
Unbinned_8454_contig-100_0	High-quality draft genome	30556	30409	NA	1	linear	1.0048	Cluster_0012		Bacteria;Proteobacteria;Gammaproteobacteria;SAR86 cluster	Tetranucleotide frequency
Tp1_31_SUR_0-0d2_scaffold93347_1	High-quality draft genome	30600	30409	NA	1	linear	1.0063	Cluster_0012
Tp1_125_DCM_0-0d2_scaffold10245_1	High-quality draft genome	30661	30409	NA	1	linear	1.0083	Cluster_0012
Unbinned_4944_contig-100_0	High-quality draft genome	30663	31733	NA	1	linear	0.9663	Cluster_0306
GOV_bin_2080	High-quality draft genome	30694	30931	NA	2	linear	0.9923	Cluster_0058
GOV_bin_3118	High-quality draft genome	30759	32969	NA	2	linear	0.933	Cluster_0123
GOV_bin_212	High-quality draft genome	30782	30931	NA	1	linear	0.9952	Cluster_0058		Bacteria;Proteobacteria;Deltaproteobacteria;SAR324 cluster	Tetranucleotide frequency
GOV_bin_2006	High-quality draft genome	30785	30409	NA	1	circular	1	Cluster_0012
GOV_bin_3427	High-quality draft genome	30822	34224	NA	2	linear	0.9006	Cluster_0147		Bacteria;Bacteroidetes;Flavobacteriia;Flavobacteriales;Flavobacteriaceae;Winogradskyella;Winogradskyella sp. PG-2	Tetranucleotide frequency
Tp1_102_DCM_0-0d2_scaffold29571_1	High-quality draft genome	30848	30078	NA	1	linear	1.0256	Cluster_0115		Bacteria;Bacteroidetes;Flavobacteriia;Flavobacteriales;Flavobacteriaceae;Winogradskyella;Winogradskyella sp. PG-2	Tetranucleotide frequency
GOV_bin_1525	High-quality draft genome	30859	30859	NA	1	circular	1	Cluster_0853
GOV_bin_150	High-quality draft genome	30905	30409	NA	1	circular	1	Cluster_0012
GOV_bin_6272	High-quality draft genome	30947	30409	NA	4	linear	1.0177	Cluster_0012
Tp1_56_SUR_0-0d2_scaffold91500_2	High-quality draft genome	31013	32969	NA	1	linear	0.9407	Cluster_0123		Bacteria;Actinobacteria;Actinobacteridae;Actinomycetales	blastn
Unbinned_4264_contig-100_0	High-quality draft genome	31198	30409	NA	1	circular	1	Cluster_0012
Tp1_39_SUR_0-0d2_scaffold46028_2	High-quality draft genome	31239	32063	NA	1	linear	0.9743	Cluster_0091
Unbinned_4336_contig-100_1	High-quality draft genome	31306	32689	NA	1	linear	0.9577	Cluster_1249
GOV_bin_3250	High-quality draft genome	31357	30503	NA	1	circular	1	Cluster_0126
Tp1_125_SUR_0-0d2_C3583413_1	High-quality draft genome	31378	34516	NA	1	linear	0.9091	Cluster_0021	dsDNA viruses no RNA stage;Caudovirales;Podoviridae;Autographivirinae;NA	Bacteria;Bacteroidetes;Flavobacteriia;Flavobacteriales;Flavobacteriaceae;Winogradskyella;Winogradskyella sp. PG-2	Tetranucleotide frequency
GOV_bin_2014	High-quality draft genome	31397	30409	NA	1	circular	1	Cluster_0012
Unbinned_1529_contig-100_1	High-quality draft genome	31399	30409	NA	1	linear	1.0326	Cluster_0012
Tp1_124_DCM_0-0d2_scaffold10867_1	High-quality draft genome	31456	30409	NA	1	circular	1	Cluster_0012
Unbinned_6747_contig-100_0	High-quality draft genome	31461	30078	NA	1	linear	1.046	Cluster_0115		Bacteria;Bacteroidetes;Flavobacteriia;Flavobacteriales	Tetranucleotide frequency
GOV_bin_1773	High-quality draft genome	31551	31733	NA	1	linear	0.9943	Cluster_0306
Tp1_138_SUR_0-0d2_scaffold25606_1	High-quality draft genome	31573	30409	NA	1	linear	1.0383	Cluster_0012
Tp1_122_DCM_0-0d2_C2730761_1	High-quality draft genome	31598	30931	NA	1	circular	1	Cluster_0058
Unbinned_4585_contig-100_1	High-quality draft genome	31601	30409	NA	1	circular	1	Cluster_0012
Unbinned_4311_contig-100_1	High-quality draft genome	31602	34731	NA	1	linear	0.9099	Cluster_0391
Unbinned_1524_contig-100_3	High-quality draft genome	31658	30931	NA	1	circular	1	Cluster_0058
Tp1_111_DCM_0-0d2_scaffold111274_1	High-quality draft genome	31755	34731	NA	1	linear	0.9143	Cluster_0391
Tp1_67_SUR_0-0d2_scaffold39809_1	High-quality draft genome	31773	34516	NA	1	circular	1	Cluster_0021	dsDNA viruses no RNA stage;Caudovirales;Podoviridae;Autographivirinae;NA
Unbinned_6201_contig-100_0	High-quality draft genome	31775	34629	NA	1	linear	0.9176	Cluster_0026
Tp1_32_SUR_0-0d2_scaffold119157_1	High-quality draft genome	31784	34516	NA	1	linear	0.9208	Cluster_0021		Bacteria;Proteobacteria;Alphaproteobacteria;Rhodospirillales;Rhodospirillaceae;Tistrella	Tetranucleotide frequency
Unbinned_2819_contig-100_4	High-quality draft genome	31790	30409	NA	1	circular	1	Cluster_0012		Bacteria;Proteobacteria;Gammaproteobacteria	blastn
Unbinned_2819_contig-100_3	High-quality draft genome	31791	32480	NA	1	circular	1	Cluster_0041
Unbinned_3907_contig-100_0	High-quality draft genome	31904	30409	NA	1	circular	1	Cluster_0012
Tp1_111_SUR_0-0d2_scaffold76121_1	High-quality draft genome	31938	30409	NA	1	circular	1	Cluster_0012
Unbinned_2350_contig-100_1	High-quality draft genome	32026	34629	NA	1	linear	0.9248	Cluster_0026	dsDNA viruses no RNA stage;Caudovirales;Podoviridae;Autographivirinae;NA
Tp1_64_SUR_0-0d2_scaffold59597_1	High-quality draft genome	32044	32044	NA	1	circular	1	Cluster_0457
GOV_bin_1578	High-quality draft genome	32083	32556	NA	1	linear	0.9855	Cluster_0077
Tp1_72_MES_0-0d2_scaffold76607_1	High-quality draft genome	32098	32063	NA	1	circular	1	Cluster_0091
GOV_bin_7581	High-quality draft genome	32104	30409	NA	1	circular	1	Cluster_0012
Tp1_25_DCM_0-0d2_scaffold11456_1	High-quality draft genome	32148	34516	NA	1	circular	1	Cluster_0021	dsDNA viruses no RNA stage;Caudovirales;Podoviridae;Autographivirinae;NA
Unbinned_5374_contig-100_1	High-quality draft genome	32196	34516	NA	1	linear	0.9328	Cluster_0021	dsDNA viruses no RNA stage;Caudovirales;Podoviridae;Autographivirinae;NA	Bacteria;Proteobacteria;Alphaproteobacteria;Rhizobiales;Rhizobiaceae	blastn
Tp1_66_DCM_0-0d2_scaffold64487_1	High-quality draft genome	32209	32063	NA	1	circular	1	Cluster_0091
Tp1_66_SUR_0-0d2_scaffold37502_1	High-quality draft genome	32209	32063	NA	1	circular	1	Cluster_0091
GOV_bin_2181	High-quality draft genome	32238	30409	NA	1	circular	1	Cluster_0012
GOV_bin_1454	High-quality draft genome	32369	31733	NA	1	circular	1	Cluster_0306
Tp1_39_SUR_0-0d2_scaffold34326_1	High-quality draft genome	32391	32063	NA	1	linear	1.0102	Cluster_0091
Unbinned_4118_contig-100_1	High-quality draft genome	32446	31733	NA	1	circular	1	Cluster_0306
Unbinned_2072_contig-100_1	High-quality draft genome	32505	32063	NA	1	circular	1	Cluster_0091
Unbinned_4942_contig-100_0	High-quality draft genome	32511	32842	NA	1	circular	1	Cluster_0607
Unbinned_4234_contig-100_2	High-quality draft genome	32556	32556	NA	1	circular	1	Cluster_0077		Bacteria;Proteobacteria;Gammaproteobacteria	Tetranucleotide frequency
Unbinned_4294_contig-100_2	High-quality draft genome	32589	31668	NA	1	linear	1.0291	Cluster_0179
GOV_bin_2139	High-quality draft genome	32591	32556	NA	2	linear	1.0011	Cluster_0077
Unbinned_4026_contig-100_2	High-quality draft genome	32597	32480	NA	1	circular	1	Cluster_0041
Unbinned_2990_contig-100_2	High-quality draft genome	32603	34224	NA	1	linear	0.9526	Cluster_0147
Unbinned_1446_contig-100_4	High-quality draft genome	32689	32689	NA	1	circular	1	Cluster_1249		Bacteria;Proteobacteria;Gammaproteobacteria;OMG group;SAR92 clade	Tetranucleotide frequency
Unbinned_5079_contig-100_0	High-quality draft genome	32724	34629	NA	1	linear	0.945	Cluster_0026
GOV_bin_5663	High-quality draft genome	32842	30078	NA	1	circular	1	Cluster_0115
Unbinned_5046_contig-100_0	High-quality draft genome	32852	32852	NA	1	circular	1	Cluster_0116
Unbinned_2903_contig-100_1	High-quality draft genome	32857	35099	NA	1	linear	0.9361	Cluster_0321
Unbinned_805_contig-100_1	High-quality draft genome	32874	30409	NA	1	circular	1	Cluster_0012
Unbinned_4098_contig-100_0	High-quality draft genome	32899	32556	NA	1	linear	1.0105	Cluster_0077
Tp1_124_SUR_0-0d2_scaffold70368_2	High-quality draft genome	32960	34516	NA	1	linear	0.9549	Cluster_0021	dsDNA viruses no RNA stage;Caudovirales;Podoviridae;Autographivirinae;NA
Unbinned_1469_contig-100_0	High-quality draft genome	32969	32969	NA	1	circular	1	Cluster_0123
Tp1_36_DCM_0-0d2_scaffold21186_1	High-quality draft genome	32971	34629	NA	1	linear	0.9521	Cluster_0026	dsDNA viruses no RNA stage;Caudovirales;Podoviridae;Autographivirinae;NA
Tp1_100_SUR_0-0d2_scaffold43506_1	High-quality draft genome	32976	34516	NA	1	linear	0.9554	Cluster_0021	dsDNA viruses no RNA stage;Caudovirales;Podoviridae;Autographivirinae;NA	Bacteria;Proteobacteria;Alphaproteobacteria	blastn
GOV_bin_634	High-quality draft genome	32983	NA	NA	1	circular	1
Tp1_102_MES_0-0d2_scaffold73178_1	High-quality draft genome	33006	34516	NA	1	linear	0.9562	Cluster_0021	dsDNA viruses no RNA stage;Caudovirales;Podoviridae;Autographivirinae;NA	Bacteria;Proteobacteria;Alphaproteobacteria	blastn
Tp1_122_MES_0-0d2_scaffold72010_1	High-quality draft genome	33092	35611	NA	1	linear	0.9293	Cluster_0170		Bacteria;Proteobacteria;Gammaproteobacteria;Alteromonadales;Alteromonadaceae;Marinobacter;Marinobacter hydrocarbonoclasticus	Tetranucleotide frequency
Unbinned_3555_contig-100_1	High-quality draft genome	33172	32842	NA	1	circular	1	Cluster_0607
Unbinned_5858_contig-100_1	High-quality draft genome	33174	32063	NA	1	circular	1	Cluster_0091
GOV_bin_1174	High-quality draft genome	33200	35611	NA	1	circular	1	Cluster_0170
GOV_bin_40013	High-quality draft genome	33203	30409	NA	1	linear	1.0919	Cluster_0012		Bacteria;Firmicutes;Negativicutes;Selenomonadales;Veillonellaceae;Megamonas	Tetranucleotide frequency
Unbinned_5089_contig-100_0	High-quality draft genome	33216	30409	NA	1	linear	1.0923	Cluster_0012		Bacteria;Firmicutes;Negativicutes;Selenomonadales;Veillonellaceae;Megamonas	Tetranucleotide frequency
GOV_bin_3710	High-quality draft genome	33228	30409	NA	4	linear	1.0927	Cluster_0012
Tp1_100_SUR_0-0d2_scaffold76377_1	High-quality draft genome	33243	32556	NA	1	linear	1.0211	Cluster_0077
GOV_bin_1434	High-quality draft genome	33284	30931	NA	1	linear	1.0761	Cluster_0058
Unbinned_8210_contig-100_2	High-quality draft genome	33286	36236	NA	1	linear	0.9186	Cluster_0088		Bacteria;Proteobacteria;Gammaproteobacteria	Tetranucleotide frequency
Tp1_62_SUR_0-0d2_scaffold38406_1	High-quality draft genome	33398	32969	NA	1	linear	1.013	Cluster_0123		Bacteria;Actinobacteria;Actinobacteridae;Actinomycetales	blastn
Tp1_39_DCM_0-0d2_scaffold90440_2	High-quality draft genome	33407	34516	NA	1	linear	0.9679	Cluster_0021	dsDNA viruses no RNA stage;Caudovirales;Podoviridae;Autographivirinae;NA	Bacteria;Proteobacteria;Alphaproteobacteria	blastn
Unbinned_1502_contig-100_1	High-quality draft genome	33410	34857	NA	1	circular	1	Cluster_0118
Unbinned_4026_contig-100_1	High-quality draft genome	33414	34516	NA	1	circular	1	Cluster_0021
Tp1_72_SUR_0-0d2_scaffold15103_1	High-quality draft genome	33439	NA	NA	1	circular	1	Cluster_0198
Unbinned_3528_contig-100_0	High-quality draft genome	33450	30409	NA	1	circular	1	Cluster_0012
Unbinned_5118_contig-100_1	High-quality draft genome	33460	NA	NA	1	circular	1	Cluster_0339
Unbinned_5930_contig-100_0	High-quality draft genome	33475	36236	NA	1	linear	0.9238	Cluster_0088
Unbinned_92_contig-100_2	High-quality draft genome	33588	30409	NA	1	circular	1	Cluster_0012
Tp1_102_SUR_0-0d2_scaffold65748_2	High-quality draft genome	33617	34516	NA	1	linear	0.9739	Cluster_0021	dsDNA viruses no RNA stage;Caudovirales;Podoviridae;Autographivirinae;NA
Tp1_111_DCM_0-0d2_scaffold60322_1	High-quality draft genome	33664	33664	NA	1	circular	1	Cluster_0685
Unbinned_4204_contig-100_1	High-quality draft genome	33666	33666	NA	1	circular	1	Cluster_0135
GOV_bin_3761	High-quality draft genome	33726	34629	NA	4	linear	0.9739	Cluster_0026
GOV_bin_3318	High-quality draft genome	33730	34857	NA	5	linear	0.9677	Cluster_0118
Unbinned_2026_contig-100_0	High-quality draft genome	33754	34516	NA	1	circular	1	Cluster_0021
Unbinned_3459_contig-100_2	High-quality draft genome	33916	36029	NA	1	circular	1	Cluster_0150
Unbinned_2716_contig-100_1	High-quality draft genome	34087	32063	NA	1	circular	1	Cluster_0091
Unbinned_5607_contig-100_0	High-quality draft genome	34113	30409	NA	1	circular	1	Cluster_0012		Bacteria;Bacteroidetes;Flavobacteriia;Flavobacteriales;Flavobacteriaceae;Tenacibaculum;Tenacibaculum ovolyticum	Tetranucleotide frequency
Unbinned_5081_contig-100_4	High-quality draft genome	34173	NA	NA	1	circular	1
Unbinned_3325_contig-100_0	High-quality draft genome	34224	34224	NA	1	circular	1	Cluster_0147		Bacteria;Actinobacteria;Actinobacteria;Candidatus Actinomarinales;Candidatus Actinomarinaceae;Candidatus Actinomarina;Candidatus Actinomarina minuta	Tetranucleotide frequency
Unbinned_4509_contig-100_0	High-quality draft genome	34306	34516	NA	1	circular	1	Cluster_0021		Bacteria;Proteobacteria;Gammaproteobacteria;Vibrionales;Vibrionaceae;Vibrio;Vibrio caribbeanicus	Tetranucleotide frequency
Tp1_123_SUR_0-0d2_scaffold19735_1	High-quality draft genome	34340	34516	NA	1	linear	0.9949	Cluster_0021	dsDNA viruses no RNA stage;Caudovirales;Podoviridae;Autographivirinae;NA
Unbinned_1520_contig-100_2	High-quality draft genome	34348	35611	40877	1	circular	1	Cluster_0170	dsDNA viruses no RNA stage;Caudovirales;Podoviridae;unknown;P22virus	Bacteria;Proteobacteria;Gammaproteobacteria;Oceanospirillales;Oceanospirillaceae;Marinomonas;Marinomonas sp. S3726	Tetranucleotide frequency
Unbinned_6224_contig-100_3	High-quality draft genome	34378	32969	NA	1	linear	1.0427	Cluster_0123
Unbinned_1322_contig-100_1	High-quality draft genome	34437	34629	NA	1	circular	1	Cluster_0026		Bacteria;Proteobacteria;Gammaproteobacteria;unknown;unknown;unknown;marine gamma proteobacterium HTCC2080	Tetranucleotide frequency
Unbinned_2990_contig-100_1	High-quality draft genome	34457	30931	NA	1	circular	1	Cluster_0058
Unbinned_5081_contig-100_3	High-quality draft genome	34510	35611	NA	1	circular	1	Cluster_0170		Bacteria;Proteobacteria;Deltaproteobacteria;Bdellovibrionales;Bacteriovoracaceae;Bacteriovorax;Bacteriovorax sp. Seq25_V	Tetranucleotide frequency
Unbinned_6284_contig-100_4	High-quality draft genome	34614	36910	NA	1	circular	1	Cluster_0500		Bacteria;Proteobacteria;Alphaproteobacteria	Tetranucleotide frequency
Unbinned_2189_contig-100_0	High-quality draft genome	34639	34629	NA	1	linear	1.0003	Cluster_0026
Unbinned_3556_contig-100_1	High-quality draft genome	34731	34731	NA	1	circular	1	Cluster_0391
GOV_bin_564	High-quality draft genome	34738	35839	NA	1	circular	1	Cluster_0238
Unbinned_6242_contig-100_1	High-quality draft genome	34820	34629	NA	1	circular	1	Cluster_0026		Bacteria;Firmicutes;Bacilli;Lactobacillales;Streptococcaceae;Streptococcus;Streptococcus pneumoniae	Tetranucleotide frequency
GOV_bin_2507	High-quality draft genome	34876	34516	NA	3	linear	1.0104	Cluster_0021	dsDNA viruses no RNA stage;Caudovirales;Podoviridae;Autographivirinae;NA
Unbinned_5597_contig-100_1	High-quality draft genome	34996	NA	NA	1	circular	1
Tp1_123_DCM_0-0d2_scaffold151174_1	High-quality draft genome	35188	NA	NA	1	circular	1	Cluster_0036
GOV_bin_3480	High-quality draft genome	35483	34516	NA	2	linear	1.028	Cluster_0021
Unbinned_97_contig-100_0	High-quality draft genome	35613	37363	NA	1	linear	0.9532	Cluster_0796
GOV_bin_3332	High-quality draft genome	35754	34516	NA	1	circular	1	Cluster_0021	dsDNA viruses no RNA stage;Caudovirales;Podoviridae;Autographivirinae;NA	Bacteria;Proteobacteria;Alphaproteobacteria	Tetranucleotide frequency
Unbinned_7358_contig-100_1	High-quality draft genome	35866	41952	NA	1	circular	1	Cluster_0009	dsDNA viruses no RNA stage;Caudovirales;Podoviridae;Autographivirinae;NA
Unbinned_4614_contig-100_0	High-quality draft genome	35871	34629	NA	1	linear	1.0359	Cluster_0026
GOV_bin_2700	High-quality draft genome	35903	32063	NA	1	circular	1	Cluster_0091
Unbinned_15_contig-100_1	High-quality draft genome	35931	36354	NA	1	circular	1	Cluster_0349		Bacteria;Proteobacteria;Deltaproteobacteria;Desulfarculales;Desulfarculaceae;Desulfarculus	Tetranucleotide frequency
Unbinned_1068_contig-100_1	High-quality draft genome	35938	38571	NA	1	linear	0.9317	Cluster_0180
Unbinned_1007_contig-100_0	High-quality draft genome	35951	39376	NA	1	linear	0.913	Cluster_0014
Tp1_111_DCM_0-0d2_scaffold29892_1	High-quality draft genome	36079	33666	NA	1	linear	1.0717	Cluster_0135
GOV_bin_5746	High-quality draft genome	36162	34629	NA	5	linear	1.0443	Cluster_0026
Unbinned_2716_contig-100_0	High-quality draft genome	36236	36236	NA	1	circular	1	Cluster_0088
Unbinned_8622_contig-100_5	High-quality draft genome	36303	34857	NA	1	circular	1	Cluster_0118
Unbinned_2902_contig-100_1	High-quality draft genome	36352	36352	NA	1	circular	1	Cluster_0599		Archaea;Euryarchaeota;Methanobacteria;Methanobacteriales;Methanobacteriaceae;Methanobacterium;Methanobacterium sp. SMA-27	Tetranucleotide frequency
GOV_bin_5978	High-quality draft genome	36377	36236	NA	1	linear	1.0039	Cluster_0088		Bacteria;Proteobacteria;Gammaproteobacteria	Tetranucleotide frequency
GOV_bin_7744	High-quality draft genome	36438	35611	NA	1	linear	1.0232	Cluster_0170		Bacteria;Proteobacteria;Gammaproteobacteria	Tetranucleotide frequency
Tp1_102_SUR_0-0d2_scaffold40518_1	High-quality draft genome	36449	36783	NA	1	circular	1	Cluster_0258
Tp1_100_DCM_0-0d2_scaffold109927_1	High-quality draft genome	36451	36783	NA	1	circular	1	Cluster_0258
Unbinned_1068_contig-100_0	High-quality draft genome	36471	36471	NA	1	circular	1	Cluster_0148
Unbinned_1446_contig-100_1	High-quality draft genome	36516	41952	NA	1	circular	1	Cluster_0009	dsDNA viruses no RNA stage;Caudovirales;Podoviridae;Autographivirinae;NA
Tp1_111_SUR_0-0d2_scaffold4967_1	High-quality draft genome	36548	36783	NA	1	linear	0.9936	Cluster_0258
GOV_bin_4685	High-quality draft genome	36595	37991	NA	1	circular	1	Cluster_0333
Unbinned_4497_contig-100_0	High-quality draft genome	36603	37991	NA	1	circular	1	Cluster_0333
GOV_bin_5228	High-quality draft genome	36717	36236	40877	8	linear	1.0133	Cluster_0088	dsDNA viruses no RNA stage;Caudovirales;Podoviridae;unknown;P22virus
Tp1_18_DCM_0-0d2_C3044258_1	High-quality draft genome	36776	36354	NA	1	circular	1	Cluster_0349		Bacteria;Bacteroidetes;Flavobacteriia;Flavobacteriales;Flavobacteriaceae;Winogradskyella;Winogradskyella sp. PG-2	Tetranucleotide frequency
Unbinned_657_contig-100_1	High-quality draft genome	36823	36823	NA	1	circular	1	Cluster_1054
GOV_bin_1230	High-quality draft genome	36833	34516	NA	1	circular	1	Cluster_0021	dsDNA viruses no RNA stage;Caudovirales;Podoviridae;Autographivirinae;NA
Unbinned_1473_contig-100_2	High-quality draft genome	36872	36236	NA	1	linear	1.0176	Cluster_0088
Unbinned_5350_contig-100_4	High-quality draft genome	36916	39448	40877	1	circular	1	Cluster_0584	dsDNA viruses no RNA stage;Caudovirales;Podoviridae;unknown;P22virus	Bacteria;Proteobacteria;Gammaproteobacteria;Alteromonadales;Colwelliaceae;Colwellia;Colwellia psychrerythraea	Tetranucleotide frequency
Unbinned_4936_contig-100_0	High-quality draft genome	36924	41952	NA	1	circular	1	Cluster_0009	dsDNA viruses no RNA stage;Caudovirales;Podoviridae;Autographivirinae;NA
Unbinned_2299_contig-100_1	High-quality draft genome	36940	35839	NA	1	circular	1	Cluster_0238
Unbinned_834_contig-100_0	High-quality draft genome	37020	37755	NA	1	linear	0.9805	Cluster_0556
Unbinned_5081_contig-100_2	High-quality draft genome	37162	37162	NA	1	circular	1	Cluster_1216
Tp1_102_MES_0-0d2_scaffold35802_1	High-quality draft genome	37215	37215	NA	1	circular	1	Cluster_0377
Tp1_124_SUR_0-0d2_scaffold124057_1	High-quality draft genome	37259	36783	NA	1	linear	1.0129	Cluster_0258
Unbinned_3620_contig-100_1	High-quality draft genome	37347	38571	NA	1	linear	0.9683	Cluster_0180
Tp1_124_DCM_0-0d2_scaffold41291_1	High-quality draft genome	37363	37363	NA	1	circular	1	Cluster_0796
GOV_bin_1416	High-quality draft genome	37372	37363	NA	2	linear	1.0002	Cluster_0796
GOV_bin_3393	High-quality draft genome	37450	36783	NA	1	circular	1	Cluster_0258
Tp1_124_DCM_0-0d2_scaffold41226_1	High-quality draft genome	37457	38047	NA	1	circular	1	Cluster_0184
Tp1_123_DCM_0-0d2_scaffold93979_1	High-quality draft genome	37463	38047	NA	1	circular	1	Cluster_0184
GOV_bin_1657	High-quality draft genome	37493	34516	NA	7	linear	1.0862	Cluster_0021	dsDNA viruses no RNA stage;Caudovirales;Podoviridae;Autographivirinae;NA
Unbinned_2851_contig-100_0	High-quality draft genome	37571	37571	NA	1	circular	1	Cluster_0210
Unbinned_8261_contig-100_1	High-quality draft genome	37623	37623	NA	1	circular	1	Cluster_0748		Archaea;Crenarchaeota;Thermoprotei;Sulfolobales;Sulfolobaceae;Sulfolobus;Sulfolobus tokodaii	Tetranucleotide frequency
GOV_bin_7430	High-quality draft genome	37724	34516	NA	4	linear	1.0929	Cluster_0021		Bacteria;Proteobacteria;Gammaproteobacteria;SAR86 cluster	Tetranucleotide frequency
GOV_bin_4691	High-quality draft genome	37755	37755	NA	1	circular	1	Cluster_0556
Unbinned_5784_contig-100_0	High-quality draft genome	37760	41952	NA	1	linear	0.9001	Cluster_0009	dsDNA viruses no RNA stage;Caudovirales;Podoviridae;Autographivirinae;NA
Unbinned_2612_contig-100_0	High-quality draft genome	37783	NA	NA	1	circular	1
Unbinned_706_contig-100_0	High-quality draft genome	37874	41826	40877	1	circular	1	Cluster_0011	dsDNA viruses no RNA stage;Caudovirales;Podoviridae;unknown;P22virus	Bacteria;Proteobacteria;Gammaproteobacteria;Alteromonadales;Colwelliaceae;Colwellia;Colwellia psychrerythraea	Tetranucleotide frequency
Tp1_72_MES_0-0d2_C11848211_1	High-quality draft genome	38022	38022	NA	1	circular	1	Cluster_1181
GOV_bin_707	High-quality draft genome	38141	36029	NA	1	circular	1	Cluster_0150	dsDNA viruses no RNA stage;Caudovirales;NA;NA;NA
Tp1_124_SUR_0-0d2_scaffold27287_1	High-quality draft genome	38148	34516	NA	1	circular	1	Cluster_0021	dsDNA viruses no RNA stage;Caudovirales;Podoviridae;Autographivirinae;NA	Bacteria;Bacteroidetes;Flavobacteriia;Flavobacteriales;Flavobacteriaceae;Winogradskyella;Winogradskyella sp. PG-2	Tetranucleotide frequency
Unbinned_3818_contig-100_0	High-quality draft genome	38168	34410	NA	1	circular	1	Cluster_0766		Bacteria;Proteobacteria;Gammaproteobacteria;Alteromonadales;unknown;unknown;gamma proteobacterium IMCC1989	Tetranucleotide frequency
GOV_bin_5745	High-quality draft genome	38243	38011	NA	1	circular	1	Cluster_0144
Tp1_125_DCM_0-0d2_scaffold23840_1	High-quality draft genome	38354	41952	NA	1	circular	1	Cluster_0009	dsDNA viruses no RNA stage;Caudovirales;Podoviridae;Autographivirinae;NA	Bacteria;Proteobacteria;Alphaproteobacteria;Rhizobiales	blastn
Unbinned_4512_contig-100_1	High-quality draft genome	38549	38549	NA	1	circular	1	Cluster_0178
Unbinned_5179_contig-100_1	High-quality draft genome	38571	38571	NA	1	circular	1	Cluster_0180
GOV_bin_7368	High-quality draft genome	38639	39393	NA	1	circular	1	Cluster_0722
Unbinned_1327_contig-100_0	High-quality draft genome	38687	41952	NA	1	circular	1	Cluster_0009	dsDNA viruses no RNA stage;Caudovirales;Podoviridae;Autographivirinae;NA
Unbinned_8699_contig-100_0	High-quality draft genome	38775	39452	NA	1	linear	0.9829	Cluster_0519		Bacteria;Proteobacteria;Gammaproteobacteria;Alteromonadales;Alteromonadaceae;Marinobacter;Marinobacter excellens	Tetranucleotide frequency
Unbinned_1473_contig-100_1	High-quality draft genome	38834	38834	NA	1	circular	1	Cluster_0490
Unbinned_1312_contig-100_1	High-quality draft genome	39051	36012	NA	1	linear	1.0844	Cluster_0001	dsDNA viruses no RNA stage;Caudovirales;Myoviridae;Peduovirinae;NA	Bacteria;Proteobacteria;Alphaproteobacteria;Rhodospirillales;Rhodospirillaceae;Thalassospira;Thalassospira sp. HJ	Tetranucleotide frequency
Unbinned_6224_contig-100_1	High-quality draft genome	39062	39062	NA	1	circular	1	Cluster_0175		Bacteria;Bacteroidetes;Flavobacteriia;Flavobacteriales;Flavobacteriaceae;Leeuwenhoekiella	Tetranucleotide frequency
GOV_bin_2371	High-quality draft genome	39137	37445	NA	1	linear	1.0452	Cluster_0035		Bacteria;Proteobacteria;Alphaproteobacteria;Rhodobacterales;Rhodobacteraceae;Jannaschia;Jannaschia aquimarina	Tetranucleotide frequency
Unbinned_4512_contig-100_0	High-quality draft genome	39185	NA	NA	1	circular	1			Bacteria;Proteobacteria;Gammaproteobacteria;Chromatiales	Tetranucleotide frequency
Unbinned_5336_contig-100_1	High-quality draft genome	39222	38047	NA	1	circular	1	Cluster_0184
Unbinned_4811_contig-100_1	High-quality draft genome	39268	39268	NA	1	circular	1	Cluster_0067		Bacteria;Proteobacteria;Alphaproteobacteria;Rhodobacterales;Rhodobacteraceae;Roseibium;Roseibium sp. TrichSKD4	Tetranucleotide frequency
GOV_bin_287	High-quality draft genome	39373	37445	NA	1	linear	1.0515	Cluster_0035		Bacteria;Proteobacteria;Alphaproteobacteria;Rhodobacterales;Rhodobacteraceae;Ruegeria;Ruegeria sp. ANG-R	Tetranucleotide frequency
Tp1_70_SUR_0-0d2_C4635422_1	High-quality draft genome	39440	39452	NA	1	circular	1	Cluster_0519		Bacteria;Proteobacteria;Gammaproteobacteria;Oceanospirillales;Halomonadaceae;Halomonas;Halomonas campaniensis	blastn
Unbinned_28_contig-100_0	High-quality draft genome	39463	39452	NA	1	circular	1	Cluster_0519		Bacteria;Proteobacteria;Gammaproteobacteria;Oceanospirillales;Halomonadaceae;Halomonas;Halomonas campaniensis	blastn
Unbinned_202_contig-100_0	High-quality draft genome	39545	41952	NA	1	linear	0.9426	Cluster_0009	dsDNA viruses no RNA stage;Caudovirales;Podoviridae;Autographivirinae;NA	Bacteria;Bacteroidetes;Flavobacteriia;Flavobacteriales	Tetranucleotide frequency
Unbinned_6354_contig-100_0	High-quality draft genome	39553	41141	40877	1	circular	1	Cluster_0448	dsDNA viruses no RNA stage;Caudovirales;Podoviridae;unknown;P22virus
Unbinned_3329_contig-100_0	High-quality draft genome	39595	41952	NA	1	linear	0.9438	Cluster_0009	dsDNA viruses no RNA stage;Caudovirales;Podoviridae;Autographivirinae;NA	Bacteria;Proteobacteria;Deltaproteobacteria;Desulfovibrionales;Desulfovibrionaceae;Desulfovibrio	Tetranucleotide frequency
Unbinned_4_contig-100_0	High-quality draft genome	39600	39452	NA	1	linear	1.0038	Cluster_0519		Bacteria;Proteobacteria;Gammaproteobacteria;Oceanospirillales;Halomonadaceae;Halomonas;Halomonas campaniensis	blastn
Unbinned_465_contig-100_0	High-quality draft genome	39675	42657	NA	1	linear	0.9301	Cluster_0371
Unbinned_1819_contig-100_1	High-quality draft genome	39684	39376	NA	1	circular	1	Cluster_0014
Unbinned_400_contig-100_2	High-quality draft genome	39832	38571	NA	1	linear	1.0327	Cluster_0180
GOV_bin_4318	High-quality draft genome	39839	41952	NA	1	circular	1	Cluster_0009	dsDNA viruses no RNA stage;Caudovirales;Podoviridae;Autographivirinae;NA
Tp1_85_DCM_0-0d2_C3194997_1	High-quality draft genome	39934	39448	40877	1	circular	1	Cluster_0584	dsDNA viruses no RNA stage;Caudovirales;Podoviridae;unknown;P22virus	Bacteria;Proteobacteria;Gammaproteobacteria;Oceanospirillales;Alcanivoracaceae;Kangiella;Kangiella aquimarina	Tetranucleotide frequency
GOV_bin_888	High-quality draft genome	40048	41952	NA	2	linear	0.9546	Cluster_0009
Unbinned_7015_contig-100_1	High-quality draft genome	40108	42282	NA	1	linear	0.9486	Cluster_0018
Tp1_76_DCM_0-0d2_scaffold185325_1	High-quality draft genome	40146	39393	NA	1	circular	1	Cluster_0722
Unbinned_7913_contig-100_2	High-quality draft genome	40157	40157	NA	1	circular	1	Cluster_1012
GOV_bin_7759	High-quality draft genome	40269	40237	NA	1	circular	1	Cluster_0528		Bacteria;Proteobacteria;Alphaproteobacteria;Sphingomonadales;Erythrobacteraceae;Erythrobacter;Erythrobacter sp. JL475	Tetranucleotide frequency
Unbinned_200_contig-100_2	High-quality draft genome	40419	41952	NA	1	circular	1	Cluster_0009	dsDNA viruses no RNA stage;Caudovirales;Podoviridae;Autographivirinae;NA
Unbinned_4294_contig-100_1	High-quality draft genome	40489	41952	NA	1	circular	1	Cluster_0009	dsDNA viruses no RNA stage;Caudovirales;Podoviridae;Autographivirinae;NA
Unbinned_7865_contig-100_1	High-quality draft genome	40775	37991	NA	1	circular	1	Cluster_0333
Unbinned_4466_contig-100_0	High-quality draft genome	40780	41826	NA	1	linear	0.975	Cluster_0011		Bacteria;Proteobacteria;Gammaproteobacteria;Alteromonadales;Alteromonadaceae;Alteromonas;Alteromonas macleodii	Tetranucleotide frequency
Tp1_111_MES_0-0d2_scaffold105359_1	High-quality draft genome	40804	39448	40877	1	linear	1.0344	Cluster_0584	dsDNA viruses no RNA stage;Caudovirales;Podoviridae;unknown;P22virus	Bacteria;Proteobacteria;Gammaproteobacteria;Oceanospirillales;Alcanivoracaceae;Kangiella;Kangiella aquimarina	Tetranucleotide frequency
Unbinned_3472_contig-100_0	High-quality draft genome	40942	44118	NA	1	circular	1	Cluster_0539
Unbinned_3894_contig-100_0	High-quality draft genome	41163	43079	NA	1	linear	0.9555	Cluster_0062		Bacteria;Proteobacteria;Gammaproteobacteria;Pseudomonadales;Moraxellaceae;Psychrobacter;Psychrobacter sp. PAMC 21119	Tetranucleotide frequency
Tp1_38_OMZ_0-0d2_C1907822_1	High-quality draft genome	41245	41245	40877	1	circular	1	Cluster_0976	dsDNA viruses no RNA stage;Caudovirales;Podoviridae;unknown;P22virus	Bacteria;Proteobacteria;Gammaproteobacteria;Pseudomonadales;Pseudomonadaceae;Pseudomonas	Tetranucleotide frequency
Unbinned_1693_contig-100_2	High-quality draft genome	41349	41349	NA	1	circular	1	Cluster_1001
GOV_bin_4747	High-quality draft genome	41397	41952	NA	4	linear	0.9868	Cluster_0009	dsDNA viruses no RNA stage;Caudovirales;Podoviridae;Autographivirinae;NA
GOV_bin_7015	High-quality draft genome	41417	42282	NA	1	linear	0.9795	Cluster_0018		Bacteria;Proteobacteria;Betaproteobacteria;Burkholderiales;Alcaligenaceae;Bordetella	Tetranucleotide frequency
Unbinned_6284_contig-100_1	High-quality draft genome	41494	39448	40877	1	circular	1	Cluster_0584	dsDNA viruses no RNA stage;Caudovirales;Podoviridae;unknown;P22virus	Bacteria;Proteobacteria;Gammaproteobacteria;Oceanospirillales;Oceanospirillaceae;Marinomonas;Marinomonas sp. S3726	Tetranucleotide frequency
Tp1_78_MES_0-0d2_scaffold30014_3	High-quality draft genome	41531	40489	NA	1	linear	1.0257	Cluster_0353		Bacteria;Proteobacteria;Alphaproteobacteria;Rhodobacterales;Rhodobacteraceae;Sulfitobacter;Sulfitobacter noctilucae	Tetranucleotide frequency
GOV_bin_4342	High-quality draft genome	41579	41579	NA	1	circular	1	Cluster_0811
Tp1_111_SUR_0-0d2_scaffold52273_2	High-quality draft genome	41594	45689	NA	1	linear	0.9104	Cluster_0004		Bacteria;Proteobacteria;Gammaproteobacteria;Thiotrichales;Piscirickettsiaceae;Methylophaga;Methylophaga thiooxydans	Tetranucleotide frequency
GOV_bin_2380	High-quality draft genome	41844	NA	NA	1	circular	1	Cluster_0327
Tp1_137_MES_0-0d2_C2305949_1	High-quality draft genome	41848	42821	NA	1	circular	1	Cluster_0291		Bacteria;Proteobacteria;Gammaproteobacteria;Alteromonadales;Pseudoalteromonadaceae;Pseudoalteromonas;Pseudoalteromonas haloplanktis	Tetranucleotide frequency
Tp1_18_SUR_0-0d2_C2140623_1	High-quality draft genome	41933	41141	NA	1	circular	1	Cluster_0448
Tp1_25_DCM_0-0d2_C4029853_1	High-quality draft genome	41937	41141	NA	1	circular	1	Cluster_0448
Unbinned_8622_contig-100_3	High-quality draft genome	42257	41952	NA	1	circular	1	Cluster_0009	dsDNA viruses no RNA stage;Caudovirales;Podoviridae;Autographivirinae;NA	Bacteria;Proteobacteria;Gammaproteobacteria;Vibrionales;Vibrionaceae;Vibrio;Vibrio nigripulchritudo	Tetranucleotide frequency
Unbinned_6805_contig-100_0	High-quality draft genome	42350	45202	NA	1	circular	1	Cluster_0398
Unbinned_96_contig-100_1	High-quality draft genome	42506	45202	NA	1	linear	0.9404	Cluster_0398
Unbinned_2819_contig-100_0	High-quality draft genome	42533	42282	NA	1	linear	1.0059	Cluster_0018
GOV_bin_2833	High-quality draft genome	42657	42657	NA	1	circular	1	Cluster_0371
GOV_bin_7186	High-quality draft genome	42786	42282	NA	4	linear	1.0119	Cluster_0018	dsDNA viruses no RNA stage;Caudovirales;Podoviridae;Autographivirinae;NA
Unbinned_3138_contig-100_2	High-quality draft genome	42791	41952	NA	1	circular	1	Cluster_0009	dsDNA viruses no RNA stage;Caudovirales;Podoviridae;Autographivirinae;NA
Unbinned_5350_contig-100_1	High-quality draft genome	42804	44699	NA	1	circular	1	Cluster_0290
GOV_bin_3259	High-quality draft genome	42838	41952	NA	6	linear	1.0211	Cluster_0009	dsDNA viruses no RNA stage;Caudovirales;Podoviridae;Autographivirinae;NA
GOV_bin_4089	High-quality draft genome	42938	41952	NA	5	linear	1.0235	Cluster_0009	dsDNA viruses no RNA stage;Caudovirales;Podoviridae;Autographivirinae;NA
Tp1_36_SUR_0-0d2_scaffold67691_1	High-quality draft genome	42952	38026	NA	1	circular	1	Cluster_0309		Bacteria;Proteobacteria;Gammaproteobacteria;Vibrionales;Vibrionaceae;Vibrio;Vibrio sp. S2757	Tetranucleotide frequency
Unbinned_3138_contig-100_1	High-quality draft genome	42986	45305	NA	1	linear	0.9488	Cluster_0361
GOV_bin_5040	High-quality draft genome	43073	44699	NA	4	linear	0.9636	Cluster_0290
GOV_bin_1950	High-quality draft genome	43255	41952	NA	2	linear	1.0311	Cluster_0009	dsDNA viruses no RNA stage;Caudovirales;Podoviridae;Autographivirinae;NA	Bacteria;Proteobacteria;Alphaproteobacteria;SAR116 cluster;Candidatus Puniceispirillum	blastn
Unbinned_3696_contig-100_8	High-quality draft genome	43353	43353	NA	1	circular	1	Cluster_0636		Bacteria;Proteobacteria;Alphaproteobacteria;Rhizobiales;Rhizobiaceae;Rhizobium;Rhizobium sp. 2MFCol3.1	Tetranucleotide frequency
GOV_bin_2121	High-quality draft genome	43581	43581	NA	1	circular	1	Cluster_0841		Bacteria;Actinobacteria;Actinobacteria;Micrococcales;Intrasporangiaceae;Janibacter;Janibacter sp. HTCC2649	Tetranucleotide frequency
Tp1_100_DCM_0-0d2_scaffold66130_1	High-quality draft genome	43604	44002	NA	1	circular	1	Cluster_0901
GOV_bin_2282	High-quality draft genome	43711	42282	NA	2	linear	1.0338	Cluster_0018	dsDNA viruses no RNA stage;Caudovirales;Podoviridae;Autographivirinae;NA	NA	Tetranucleotide frequency
Unbinned_3065_contig-100_2	High-quality draft genome	43728	42282	NA	1	circular	1	Cluster_0018
Tp1_85_DCM_0-0d2_C3194999_1	High-quality draft genome	43780	42821	NA	1	linear	1.0224	Cluster_0291		Bacteria;Proteobacteria;Gammaproteobacteria;Alteromonadales;Colwelliaceae;Colwellia;Colwellia piezophila	Tetranucleotide frequency
Tp1_62_SUR_0-0d2_scaffold151154_1	High-quality draft genome	43789	42821	NA	1	linear	1.0226	Cluster_0291		Bacteria;Proteobacteria;Gammaproteobacteria;Alteromonadales;Colwelliaceae;Colwellia;Colwellia piezophila	Tetranucleotide frequency
GOV_bin_2429	High-quality draft genome	43797	42821	NA	1	circular	1	Cluster_0291		Bacteria;Proteobacteria;Gammaproteobacteria;Alteromonadales;Colwelliaceae;Colwellia;Colwellia piezophila	Tetranucleotide frequency
GOV_bin_5775	High-quality draft genome	43852	41265	NA	7	linear	1.0627	Cluster_0576
Unbinned_2480_contig-100_2	High-quality draft genome	43913	42821	NA	1	linear	1.0255	Cluster_0291		Bacteria;Proteobacteria;Gammaproteobacteria;Alteromonadales;Colwelliaceae;Colwellia;Colwellia piezophila	Tetranucleotide frequency
Unbinned_4052_contig-100_1	High-quality draft genome	43995	45637	NA	1	circular	1	Cluster_0248		Bacteria;Proteobacteria;Gammaproteobacteria;Oceanospirillales;Halomonadaceae;Halomonas;Halomonas lutea	Tetranucleotide frequency
GOV_bin_5601	High-quality draft genome	44176	41952	NA	2	linear	1.053	Cluster_0009	dsDNA viruses no RNA stage;Caudovirales;Podoviridae;Autographivirinae;NA	Bacteria;Proteobacteria;Gammaproteobacteria;Xanthomonadales;Xanthomonadaceae	Tetranucleotide frequency
Unbinned_767_contig-100_0	High-quality draft genome	44299	41952	NA	1	circular	1	Cluster_0009	dsDNA viruses no RNA stage;Caudovirales;Podoviridae;Autographivirinae;NA
Tp1_138_MES_0-0d2_scaffold100347_1	High-quality draft genome	44399	44002	NA	1	circular	1	Cluster_0901
Unbinned_2706_contig-100_1	High-quality draft genome	44546	44546	NA	1	circular	1	Cluster_0328
Unbinned_400_contig-100_0	High-quality draft genome	44693	44693	NA	1	circular	1	Cluster_1182
GOV_bin_1573	High-quality draft genome	44698	41141	NA	1	linear	1.0865	Cluster_0448		Bacteria;Proteobacteria;Alphaproteobacteria;Rhodobacterales;Rhodobacteraceae;Jannaschia;Jannaschia aquimarina	Tetranucleotide frequency
Unbinned_5081_contig-100_1	High-quality draft genome	44775	NA	NA	1	circular	1	Cluster_0335		Bacteria;Proteobacteria;Alphaproteobacteria;Rhodobacterales;Rhodobacteraceae;Roseibium;Roseibium sp. TrichSKD4	Tetranucleotide frequency
Tp1_38_OMZ_0-0d2_C1907824_1	High-quality draft genome	44800	46254	NA	1	circular	1	Cluster_0055		Bacteria;Proteobacteria;Gammaproteobacteria;Alteromonadales;Alteromonadaceae;Aestuariibacter;Aestuariibacter salexigens	Tetranucleotide frequency
GOV_bin_8609	High-quality draft genome	44924	NA	NA	1	circular	1	Cluster_0194
Unbinned_338_contig-100_0	High-quality draft genome	45033	49869	NA	1	linear	0.903	Cluster_0277		Bacteria;Proteobacteria;Alphaproteobacteria;Rhodobacterales;Rhodobacteraceae;Litoreibacter;Litoreibacter arenae	Tetranucleotide frequency
Unbinned_273_contig-100_1	High-quality draft genome	45099	45661	NA	1	circular	1	Cluster_0440		Bacteria;Proteobacteria;Alphaproteobacteria;Sphingomonadales;Erythrobacteraceae;Erythrobacter;Erythrobacter sp. SD-21	Tetranucleotide frequency
Unbinned_200_contig-100_1	High-quality draft genome	45280	NA	NA	1	circular	1
GOV_bin_1630	High-quality draft genome	45305	45305	NA	1	circular	1	Cluster_0361		Bacteria;Proteobacteria;Gammaproteobacteria;Vibrionales;Vibrionaceae;Vibrio;Vibrio neptunius	Tetranucleotide frequency
Unbinned_5081_contig-100_0	High-quality draft genome	45567	47924	NA	1	circular	1	Cluster_0401
Tp1_123_DCM_0-0d2_C4007854_1	High-quality draft genome	45642	45642	NA	1	circular	1	Cluster_0936
Unbinned_6437_contig-100_0	High-quality draft genome	45698	42821	NA	1	circular	1	Cluster_0291		Bacteria;Proteobacteria;Gammaproteobacteria;Alteromonadales;Pseudoalteromonadaceae;Pseudoalteromonas;Pseudoalteromonas haloplanktis	Tetranucleotide frequency
Unbinned_3138_contig-100_0	High-quality draft genome	45715	NA	NA	1	circular	1	Cluster_0194
GOV_bin_3912	High-quality draft genome	45731	44699	NA	6	linear	1.0231	Cluster_0290
GOV_bin_5036	High-quality draft genome	45776	42282	NA	6	linear	1.0826	Cluster_0018
Unbinned_1171_contig-100_0	High-quality draft genome	45982	50596	NA	1	linear	0.9088	Cluster_0160
Unbinned_1693_contig-100_0	High-quality draft genome	46138	NA	NA	1	circular	1
GOV_bin_7014	High-quality draft genome	46214	51038	NA	10	linear	0.9055	Cluster_0044
Tp1_56_MES_0-0d2_scaffold3874_1	High-quality draft genome	46222	45661	NA	1	circular	1	Cluster_0440		Bacteria;Proteobacteria;Alphaproteobacteria;Sphingomonadales;Erythrobacteraceae;Erythrobacter;Erythrobacter sp. NAP1	Tetranucleotide frequency
GOV_bin_132	High-quality draft genome	46429	49869	NA	1	circular	1	Cluster_0277		Bacteria;Proteobacteria;Gammaproteobacteria;Xanthomonadales;Sinobacteraceae;Polycyclovorans;Polycyclovorans algicola	Tetranucleotide frequency
GOV_bin_4615	High-quality draft genome	47097	51038	NA	7	linear	0.9228	Cluster_0044
GOV_bin_2937	High-quality draft genome	47153	49869	NA	1	circular	1	Cluster_0277		Bacteria;Proteobacteria;Alphaproteobacteria	CRISPR
Unbinned_5179_contig-100_0	High-quality draft genome	47241	51038	NA	1	linear	0.9256	Cluster_0044		Bacteria;Proteobacteria;Gammaproteobacteria;Thiotrichales;Francisellaceae;Francisella;Francisella sp. FSC1006	Tetranucleotide frequency
Unbinned_2659_contig-100_0	High-quality draft genome	47294	44118	NA	1	circular	1	Cluster_0539
Tp1_25_SUR_0-0d2_C3569776_1	High-quality draft genome	47716	42829	NA	1	circular	1	Cluster_0121	dsDNA viruses no RNA stage;Caudovirales;Podoviridae;Autographivirinae;NA
Tp1_100_MES_0-0d2_scaffold133109_1	High-quality draft genome	47825	45202	NA	1	circular	1	Cluster_0398
Unbinned_2301_contig-100_4	High-quality draft genome	47857	47857	NA	1	circular	1	Cluster_0322		Bacteria;Proteobacteria;Alphaproteobacteria;unknown;unknown;Polymorphum;Polymorphum gilvum	Tetranucleotide frequency
Unbinned_5123_contig-100_0	High-quality draft genome	47865	51038	NA	1	linear	0.9378	Cluster_0044		Bacteria;Proteobacteria;Gammaproteobacteria;Thiotrichales;Francisellaceae;Francisella;Francisella sp. FSC1006	Tetranucleotide frequency
Unbinned_2514_contig-100_0	High-quality draft genome	47917	52190	NA	1	linear	0.9181	Cluster_0217
Tp1_32_SUR_0-0d2_C4592386_1	High-quality draft genome	48101	51038	NA	1	circular	1	Cluster_0044		Bacteria;Proteobacteria;Gammaproteobacteria;Thiotrichales;Francisellaceae;Francisella;Francisella sp. FSC1006	Tetranucleotide frequency
Unbinned_4413_contig-100_1	High-quality draft genome	48179	NA	NA	1	circular	1
Unbinned_3065_contig-100_0	High-quality draft genome	48223	NA	NA	1	circular	1	Cluster_0339
Tp1_125_DCM_0-0d2_C2125413_1	High-quality draft genome	48308	48308	40877	1	circular	1	Cluster_0941	dsDNA viruses no RNA stage;Caudovirales;Podoviridae;unknown;P22virus
Unbinned_3992_contig-100_0	High-quality draft genome	48349	50819	NA	1	circular	1	Cluster_0427
Unbinned_4336_contig-100_0	High-quality draft genome	48366	42829	NA	1	circular	1	Cluster_0121	dsDNA viruses no RNA stage;Caudovirales;Podoviridae;Autographivirinae;NA
GOV_bin_3762	High-quality draft genome	48414	NA	NA	1	circular	1	Cluster_0036		Bacteria;Proteobacteria;Betaproteobacteria;Burkholderiales;Burkholderiaceae;Ralstonia	Tetranucleotide frequency
Unbinned_2691_contig-100_0	High-quality draft genome	48621	48308	NA	1	linear	1.0065	Cluster_0941
GOV_bin_258	High-quality draft genome	48737	48737	NA	1	circular	1	Cluster_0835		Bacteria;Proteobacteria;Alphaproteobacteria;Rhizobiales;Phyllobacteriaceae;Nitratireductor;Nitratireductor basaltis	Tetranucleotide frequency
Tp1_18_SUR_0-0d2_C2140635_1	High-quality draft genome	48766	NA	NA	1	circular	1	Cluster_0194
GOV_bin_3814	High-quality draft genome	49442	50596	NA	1	linear	0.9772	Cluster_0160
GOV_bin_2066	High-quality draft genome	49631	55092	NA	1	linear	0.9009	Cluster_0045		Bacteria;Firmicutes;Negativicutes;Selenomonadales;Veillonellaceae;Megamonas	Tetranucleotide frequency
Unbinned_3849_contig-100_0	High-quality draft genome	50290	55092	NA	1	linear	0.9128	Cluster_0045
Tp1_78_SUR_0-0d2_scaffold113911_1	High-quality draft genome	50407	50153	NA	1	circular	1	Cluster_0393
Tp1_78_MES_0-0d2_C3315909_1	High-quality draft genome	50412	50153	NA	1	circular	1	Cluster_0393
Unbinned_8596_contig-100_0	High-quality draft genome	50441	51320	NA	1	circular	1	Cluster_0387
GOV_bin_4885	High-quality draft genome	50512	51038	NA	6	linear	0.9897	Cluster_0044
GOV_bin_2887	High-quality draft genome	50596	50596	NA	1	circular	1	Cluster_0160		Bacteria;Cyanobacteria;Nostocales;Nostocaceae;Anabaena	Tetranucleotide frequency
GOV_bin_4846	High-quality draft genome	51414	51038	NA	2	linear	1.0074	Cluster_0044
Unbinned_7794_contig-100_0	High-quality draft genome	52199	51320	NA	1	circular	1	Cluster_0387		Bacteria;Proteobacteria;Gammaproteobacteria	Tetranucleotide frequency
Unbinned_4409_contig-100_2	High-quality draft genome	52317	55092	NA	1	circular	1	Cluster_0045
Unbinned_1322_contig-100_0	High-quality draft genome	52334	52334	NA	1	circular	1	Cluster_0939
Unbinned_3338_contig-100_0	High-quality draft genome	52541	55092	NA	1	linear	0.9537	Cluster_0045
GOV_bin_6589	High-quality draft genome	52885	56961	NA	10	linear	0.9284	Cluster_0122	dsDNA viruses no RNA stage;Caudovirales;Podoviridae;Autographivirinae;NA
GOV_bin_3695	High-quality draft genome	52967	NA	NA	1	circular	1	Cluster_0036
GOV_bin_406	High-quality draft genome	53289	50819	NA	1	circular	1	Cluster_0427
GOV_bin_4296	High-quality draft genome	53671	55092	NA	1	linear	0.9742	Cluster_0045
Unbinned_1966_contig-100_0	High-quality draft genome	53807	55092	NA	1	linear	0.9767	Cluster_0045		Bacteria;Proteobacteria;Gammaproteobacteria;Thiotrichales;Francisellaceae;Francisella;Francisella sp. FSC1006	Tetranucleotide frequency
Unbinned_5406_contig-100_0	High-quality draft genome	53964	53964	NA	1	circular	1	Cluster_0296		Bacteria;Proteobacteria;Gammaproteobacteria	blastn
Tp1_109_DCM_0-0d2_scaffold54212_1	High-quality draft genome	54003	59660	NA	1	linear	0.9052	Cluster_0008
GOV_bin_5894	High-quality draft genome	54147	51038	NA	14	linear	1.0609	Cluster_0044
Unbinned_80_contig-100_0	High-quality draft genome	54257	56961	NA	1	linear	0.9525	Cluster_0122
GOV_bin_631	High-quality draft genome	54473	42584	36401	1	circular	1	Cluster_0010	dsDNA viruses no RNA stage;Caudovirales;Myoviridae;unknown;Muvirus	Bacteria;Proteobacteria;Gammaproteobacteria;Thiotrichales;Piscirickettsiaceae;Hydrogenovibrio;Hydrogenovibrio marinus	Tetranucleotide frequency
GOV_bin_1923	High-quality draft genome	54502	54502	NA	1	circular	1	Cluster_0203
GOV_bin_152	High-quality draft genome	54553	59660	NA	1	linear	0.9144	Cluster_0008
GOV_bin_4551	High-quality draft genome	54727	54727	NA	1	circular	1	Cluster_0423
Unbinned_1473_contig-100_0	High-quality draft genome	54901	61998	NA	1	circular	1	Cluster_0005
GOV_bin_2729	High-quality draft genome	55176	59660	NA	1	linear	0.9248	Cluster_0008
Tp1_52_DCM_0-0d2_scaffold4667_1	High-quality draft genome	55258	55092	NA	1	linear	1.003	Cluster_0045
GOV_bin_52	High-quality draft genome	55809	55809	NA	1	circular	1	Cluster_0478		Bacteria;Proteobacteria;Alphaproteobacteria;Rhodobacterales;Hyphomonadaceae	Tetranucleotide frequency
Unbinned_4162_contig-100_1	High-quality draft genome	55873	56198	NA	1	circular	1	Cluster_0304
Tp1_123_DCM_0-0d2_scaffold25720_1	High-quality draft genome	55981	54502	NA	1	linear	1.0271	Cluster_0203
GOV_bin_4142	High-quality draft genome	55987	59660	NA	2	linear	0.9384	Cluster_0008		Bacteria;Proteobacteria;Gammaproteobacteria;Alteromonadales;Pseudoalteromonadaceae;Pseudoalteromonas	Tetranucleotide frequency
Unbinned_6224_contig-100_0	High-quality draft genome	55989	61998	NA	1	linear	0.9031	Cluster_0005
GOV_bin_840	High-quality draft genome	56118	61998	NA	2	linear	0.9052	Cluster_0005		Bacteria;Proteobacteria;Gammaproteobacteria;SAR86 cluster	Tetranucleotide frequency
GOV_bin_3811	High-quality draft genome	56215	55092	NA	2	linear	1.0204	Cluster_0045
GOV_bin_4617	High-quality draft genome	56226	61998	NA	7	linear	0.9069	Cluster_0005		Bacteria;Bacteroidetes;Flavobacteriia;Flavobacteriales;Flavobacteriaceae;Winogradskyella;Winogradskyella sp. PG-2	Tetranucleotide frequency
GOV_bin_2175	High-quality draft genome	56409	53964	NA	3	linear	1.0453	Cluster_0296		Bacteria;Proteobacteria;Betaproteobacteria	Tetranucleotide frequency
GOV_bin_1629	High-quality draft genome	56443	61998	NA	1	linear	0.9104	Cluster_0005
Unbinned_1524_contig-100_1	High-quality draft genome	56764	58687	NA	1	linear	0.9672	Cluster_0346
Tp1_100_DCM_0-0d2_scaffold5157_2	High-quality draft genome	56844	61351	NA	1	linear	0.9265	Cluster_0053
Unbinned_3972_contig-100_1	High-quality draft genome	56961	56961	NA	1	circular	1	Cluster_0122
Unbinned_8472_contig-100_0	High-quality draft genome	57311	NA	NA	1	circular	1	Cluster_0323
GOV_bin_3107	High-quality draft genome	57641	61998	NA	1	linear	0.9297	Cluster_0005		Bacteria;Bacteroidetes;Flavobacteriia;Flavobacteriales;unknown;unknown;Flavobacteriales bacterium ALC-1	Tetranucleotide frequency
GOV_bin_655	High-quality draft genome	57866	55092	NA	1	circular	1	Cluster_0045		Bacteria;Firmicutes;Clostridia;Clostridiales;Clostridiaceae;Clostridium;Clostridium sp. CL-6	Tetranucleotide frequency
GOV_bin_1678	High-quality draft genome	58126	61998	NA	1	circular	1	Cluster_0005		Bacteria;Bacteroidetes;Bacteroidia;Bacteroidales;Bacteroidaceae;Bacteroides	blastn
Unbinned_664_contig-100_0	High-quality draft genome	58224	41826	NA	1	circular	1	Cluster_0011		Bacteria;Proteobacteria;Alphaproteobacteria;Rhodospirillales;Rhodospirillaceae;Thalassospira;Thalassospira sp. HJ	Tetranucleotide frequency
GOV_bin_5813	High-quality draft genome	58258	64113	NA	6	linear	0.9087	Cluster_0084		NA	Tetranucleotide frequency
Tp1_72_DCM_0-0d2_scaffold111220_1	High-quality draft genome	58393	64113	NA	1	linear	0.9108	Cluster_0084		Bacteria;Proteobacteria;Gammaproteobacteria;Pasteurellales;Pasteurellaceae;Pasteurella	blastn
Tp1_82_DCM_0-0d2_scaffold21257_1	High-quality draft genome	58481	58294	NA	1	circular	1	Cluster_0671
GOV_bin_3397	High-quality draft genome	58504	61998	NA	10	linear	0.9436	Cluster_0005
Unbinned_1606_contig-100_0	High-quality draft genome	58687	58687	NA	1	circular	1	Cluster_0346
GOV_bin_4308	High-quality draft genome	58906	61998	NA	2	linear	0.9501	Cluster_0005
Tp1_33_SUR_0-0d2_scaffold52343_1	High-quality draft genome	58973	61998	NA	1	linear	0.9512	Cluster_0005		Bacteria;Bacteroidetes;Bacteroidia;Bacteroidales	blastn
Unbinned_2299_contig-100_0	High-quality draft genome	59010	61998	NA	1	linear	0.9518	Cluster_0005
GOV_bin_1511	High-quality draft genome	59026	61351	NA	1	linear	0.9621	Cluster_0053
Unbinned_200_contig-100_0	High-quality draft genome	59043	62574	NA	1	circular	1	Cluster_0505
Tp1_100_SUR_0-0d2_scaffold63978_1	High-quality draft genome	59166	59660	NA	1	circular	1	Cluster_0008		Bacteria;Proteobacteria;Alphaproteobacteria;Rhodospirillales;Acetobacteraceae;Gluconacetobacter	Tetranucleotide frequency
GOV_bin_2604	Finished genome	59308	59660	NA	1	circular	1	Cluster_0008		Bacteria;Proteobacteria;Gammaproteobacteria;Acidithiobacillales;Acidithiobacillaceae;Acidithiobacillus	Tetranucleotide frequency
Unbinned_1190_contig-100_0	High-quality draft genome	59755	59755	NA	1	circular	1	Cluster_0740
Tp1_22_SUR_0-0d2_scaffold160084_1	High-quality draft genome	59898	59898	NA	1	circular	1	Cluster_0883
Tp1_58_DCM_0-0d2_scaffold122876_1	High-quality draft genome	59995	61998	NA	1	linear	0.9677	Cluster_0005		Bacteria;Proteobacteria;Gammaproteobacteria;SAR86 cluster	Tetranucleotide frequency
GOV_bin_3205	High-quality draft genome	60076	61998	NA	1	circular	1	Cluster_0005
GOV_bin_225	High-quality draft genome	60277	61998	NA	1	circular	1	Cluster_0005
Unbinned_4834_contig-100_0	High-quality draft genome	60506	59660	NA	1	circular	1	Cluster_0008
GOV_bin_3171	High-quality draft genome	60548	61998	NA	1	circular	1	Cluster_0005
Unbinned_8138_contig-100_0	High-quality draft genome	60562	61998	NA	1	linear	0.9768	Cluster_0005
GOV_bin_3187	High-quality draft genome	60637	61998	NA	8	linear	0.978	Cluster_0005		Bacteria;Proteobacteria;Gammaproteobacteria	Tetranucleotide frequency
Unbinned_3458_contig-100_0	High-quality draft genome	60717	65752	NA	1	linear	0.9234	Cluster_0112		Bacteria;Firmicutes;Clostridia;Clostridiales;Peptostreptococcaceae;Peptoclostridium;Peptoclostridium difficile	Tetranucleotide frequency
GOV_bin_1097	High-quality draft genome	61018	61351	NA	3	linear	0.9946	Cluster_0053
GOV_bin_709	High-quality draft genome	61075	61351	NA	1	linear	0.9955	Cluster_0053
GOV_bin_3382	High-quality draft genome	61237	61998	NA	5	linear	0.9877	Cluster_0005		Bacteria;Bacteroidetes;Flavobacteriia;Flavobacteriales	Tetranucleotide frequency
GOV_bin_3009	High-quality draft genome	61253	61998	NA	1	circular	1	Cluster_0005
Unbinned_2404_contig-100_0	High-quality draft genome	61351	61351	NA	1	circular	1	Cluster_0053
GOV_bin_4933	High-quality draft genome	61507	60476	NA	1	circular	1	Cluster_0591
GOV_bin_4626	High-quality draft genome	61508	61998	NA	17	linear	0.9921	Cluster_0005
GOV_bin_4490	High-quality draft genome	62181	68386	NA	4	linear	0.9093	Cluster_0029
Unbinned_1406_contig-100_23	High-quality draft genome	62208	60195	NA	1	linear	1.0334	Cluster_0271		Bacteria;Proteobacteria;Alphaproteobacteria;Rhizobiales;Rhizobiaceae;Rhizobium;Rhizobium grahamii	Tetranucleotide frequency
Unbinned_1524_contig-100_0	High-quality draft genome	62377	61998	NA	1	circular	1	Cluster_0005		Bacteria;Bacteroidetes;Bacteroidia;Bacteroidales;Bacteroidaceae;Bacteroides	blastn
GOV_bin_2056	High-quality draft genome	62389	61998	NA	1	linear	1.0063	Cluster_0005		Bacteria;Proteobacteria;Gammaproteobacteria	Tetranucleotide frequency
Tp1_38_OMZ_0-0d2_C1907826_1	High-quality draft genome	62879	62574	NA	1	circular	1	Cluster_0505
GOV_bin_15	High-quality draft genome	63697	61998	NA	1	linear	1.0274	Cluster_0005		Bacteria;Bacteroidetes;Flavobacteriia;Flavobacteriales;Flavobacteriaceae;Cellulophaga;Cellulophaga algicola	Tetranucleotide frequency
Unbinned_4409_contig-100_1	High-quality draft genome	63753	68386	NA	1	linear	0.9323	Cluster_0029
GOV_bin_3268	High-quality draft genome	64179	59660	NA	15	linear	1.0757	Cluster_0008
GOV_bin_962	High-quality draft genome	64345	61998	NA	1	circular	1	Cluster_0005		Bacteria;Bacteroidetes;Flavobacteriia;Flavobacteriales;unknown;unknown;Flavobacteriales bacterium ALC-1	Tetranucleotide frequency
GOV_bin_4384	High-quality draft genome	64650	59660	NA	14	linear	1.0836	Cluster_0008
GOV_bin_3530	High-quality draft genome	64676	61998	NA	1	linear	1.0432	Cluster_0005		Bacteria;Proteobacteria;Gammaproteobacteria	Tetranucleotide frequency
GOV_bin_2220	High-quality draft genome	65752	65752	NA	1	circular	1	Cluster_0112		Bacteria;Proteobacteria;Gammaproteobacteria	Tetranucleotide frequency
GOV_bin_51207	High-quality draft genome	65975	65752	NA	8	linear	1.0034	Cluster_0112		Bacteria;Proteobacteria;Gammaproteobacteria	Tetranucleotide frequency
Tp1_70_SUR_0-0d2_scaffold19195_1	High-quality draft genome	66235	66235	NA	1	circular	1	Cluster_1043
GOV_bin_4817	High-quality draft genome	66895	66895	NA	1	circular	1	Cluster_1133
Unbinned_4388_contig-100_0	High-quality draft genome	68386	68386	NA	1	circular	1	Cluster_0029
Unbinned_6046_contig-100_0	High-quality draft genome	68799	61998	NA	1	circular	1	Cluster_0005
Unbinned_7358_contig-100_0	High-quality draft genome	68832	69017	NA	1	circular	1	Cluster_0152
GOV_bin_1771	High-quality draft genome	69009	72522	NA	3	linear	0.9516	Cluster_0524
GOV_bin_2277	High-quality draft genome	69201	69017	NA	1	circular	1	Cluster_0152		Bacteria;Proteobacteria;Gammaproteobacteria	Tetranucleotide frequency
Unbinned_4120_contig-100_0	High-quality draft genome	72188	73816	NA	1	linear	0.9779	Cluster_0138
Unbinned_3891_contig-100_0	High-quality draft genome	72522	72522	NA	1	circular	1	Cluster_0524
Unbinned_3806_contig-100_0	High-quality draft genome	72704	72704	NA	1	circular	1	Cluster_0376
Tp1_52_SUR_0-0d2_C5264639_1	High-quality draft genome	73458	73816	NA	1	circular	1	Cluster_0138
GOV_bin_4205	High-quality draft genome	73853	73816	NA	6	linear	1.0005	Cluster_0138
Tp1_38_OMZ_0-0d2_C1907828_1	High-quality draft genome	74637	73481	NA	1	circular	1	Cluster_0438		Bacteria;Bacteroidetes;Flavobacteriia;Flavobacteriales;Flavobacteriaceae;Mesoflavibacter;Mesoflavibacter zeaxanthinifaciens	Tetranucleotide frequency
Tp1_58_DCM_0-0d2_scaffold122957_1	High-quality draft genome	75339	77300	NA	1	circular	1	Cluster_0120		Bacteria;Cyanobacteria;Chroococcales;Synechococcus	Tetranucleotide frequency
Tp1_18_DCM_0-0d2_C3044260_1	High-quality draft genome	77042	77083	NA	1	linear	0.9995	Cluster_1125
Tp1_18_SUR_0-0d2_C2140645_1	High-quality draft genome	77083	77083	NA	1	circular	1	Cluster_1125
Unbinned_3459_contig-100_0	High-quality draft genome	79260	77300	NA	1	circular	1	Cluster_0120		Bacteria;Cyanobacteria;Chroococcales;Synechococcus	Tetranucleotide frequency
GOV_bin_3164	High-quality draft genome	82268	82268	NA	1	circular	1	Cluster_0208		Bacteria;Proteobacteria;Gammaproteobacteria;Vibrionales;Vibrionaceae;Vibrio;Vibrio nigripulchritudo	Tetranucleotide frequency
GOV_bin_4288	High-quality draft genome	82826	82826	NA	1	circular	1	Cluster_0833
GOV_bin_4206	High-quality draft genome	84690	88758	NA	1	circular	1	Cluster_0017
GOV_bin_4162	High-quality draft genome	86384	87712	NA	1	circular	1	Cluster_0163
GOV_bin_1096	High-quality draft genome	86715	87712	NA	1	circular	1	Cluster_0163
Tp1_111_DCM_0-0d2_scaffold112609_1	High-quality draft genome	87128	87128	NA	1	circular	1	Cluster_0779
GOV_bin_556	Finished genome	87595	88758	NA	1	circular	1	Cluster_0017
Unbinned_838_contig-100_0	High-quality draft genome	88597	95882	NA	1	linear	0.924	Cluster_0047		Bacteria;Proteobacteria;Deltaproteobacteria;Desulfarculales;Desulfarculaceae;Desulfarculus	Tetranucleotide frequency
GOV_bin_140	High-quality draft genome	88807	88758	NA	1	linear	1.0006	Cluster_0017
GOV_bin_1429	High-quality draft genome	89629	88758	NA	2	linear	1.0098	Cluster_0017
GOV_bin_2070	High-quality draft genome	90030	88758	NA	2	linear	1.0143	Cluster_0017
GOV_bin_1502	High-quality draft genome	91206	88758	NA	3	linear	1.0276	Cluster_0017
GOV_bin_3661	High-quality draft genome	91345	95882	NA	1	circular	1	Cluster_0047		Bacteria;Proteobacteria;Gammaproteobacteria;SAR86 cluster	Tetranucleotide frequency
Tp1_78_MES_0-0d2_C3315985_1	High-quality draft genome	91716	87712	NA	1	circular	1	Cluster_0163
GOV_bin_1753	High-quality draft genome	92515	88758	NA	1	linear	1.0423	Cluster_0017
GOV_bin_1709	High-quality draft genome	92853	95882	NA	1	linear	0.9684	Cluster_0047		Bacteria;Firmicutes;Clostridia;Clostridiales;Clostridiaceae;Clostridium;Clostridium bornimense	Tetranucleotide frequency
GOV_bin_2917	High-quality draft genome	93581	87712	NA	1	circular	1	Cluster_0163
GOV_bin_1782	High-quality draft genome	93988	88758	NA	1	circular	1	Cluster_0017
Tp1_70_MES_0-0d2_scaffold10623_1	High-quality draft genome	141276	144161	NA	1	circular	1	Cluster_0473
GOV_bin_630	Finished genome	178119	181868	NA	1	circular	1	Cluster_0003
GOV_bin_2902	High-quality draft genome	182060	181868	NA	2	linear	1.0011	Cluster_0003
GOV_bin_1807	High-quality draft genome	182585	181868	NA	1	circular	1	Cluster_0003
GOV_bin_703	High-quality draft genome	184899	181868	NA	1	circular	1	Cluster_0003
UViG Id	Quality	Length (kb)	Estimated Size (vContact clusters)	Estimated Size (marker genes)	Number of Contigs	Topology	Estimated % of Finished Genome	Affiliation (vContact clusters)	Affiliation (marker genes)	Predicted Host	Host Prediction Method
Tp1_122_DCM_0-0d2_scaffold34472_1	Genome fragment	12937	25707	NA	1	linear	0.503	Cluster_1198
Tp1_56_SUR_0-0d2_scaffold149204_1	Genome fragment	21991	39376	NA	1	linear	0.5584	Cluster_0014
Tp1_100_MES_0-0d2_scaffold4380_1	Genome fragment	16857	> 16,857	NA	1	linear	NA	Cluster_0902		Bacteria;Proteobacteria;Alphaproteobacteria;Rhodobacterales;Rhodobacteraceae;Sulfitobacter	blastn
Tp1_100_SUR_0-0d2_scaffold71038_2	Genome fragment	18524	28681	NA	1	linear	0.6458	Cluster_1060
Tp1_124_SUR_0-0d2_scaffold42255_2	Genome fragment	20296	> 20,296	NA	1	linear	NA	Cluster_1087
Tp1_72_DCM_0-0d2_scaffold109125_1	Genome fragment	10119	88758	NA	1	linear	0.11	Cluster_0017
Tp1_52_SUR_0-0d2_C5264611_1	Genome fragment	14774	61998	NA	1	linear	0.2382	Cluster_0005
Tp1_100_DCM_0-0d2_scaffold69215_1	Genome fragment	10077	32479.7	NA	1	linear	0.31	Cluster_0041
Tp1_65_DCM_0-0d2_scaffold9393_3	Genome fragment	15010	55091	NA	1	linear	0.27	Cluster_0045		Bacteria;Proteobacteria;Gammaproteobacteria;Thiotrichales;Francisellaceae;Francisella;Francisella sp. FSC1006	Tetranucleotide frequency
Tp1_138_DCM_0-0d2_scaffold51109_1	Genome fragment	11053	30408	NA	1	linear	0.3635	Cluster_0012
Tp1_22_SRF_0-0d2_scaffold392_1	Genome fragment	4377	NA	NA	1	linear	NA	NA
Tp1_25_DCM_0-0d2_scaffold13291_1	Genome fragment	5830	NA	NA	1	linear	NA	NA
Tp2_85_DCM_contig-100_9217	Genome fragment	1718	NA	NA	1	linear	NA	NA
GOV_bin_4664_contig-100_21	Genome fragment	2281	NA	NA	1	linear	NA	NA
GOV_bin_8355_contig-100_82	Genome fragment	4294	NA	NA	1	linear	NA	NA
