# Supplementary material for: Minimum Information about an Uncultivated Virus Genome (MIUViG)
Source: Nat Biotechnol. 2018 Dec 17;37(1):29–37. doi: 10.1038/nbt.4306 (PMC6871006; doi:10.1038/nbt.4306)
Supplement: Supplementary Table 8 — List of databases providing collections of HMM profiles for virus protein families32–35 (XLSX 6 kb) [file 41587_2019_BFnbt4306_MOESM43_ESM.xlsx]

## Sheet: Sheet1
Supplementary Table 8. List of databases providing collections of HMM profiles for virus protein families.
Current databases	Scope	URL	Publication(s)
pVOGs	Proteins from viruses infecting bacteria and archaea	http://dmk-brain.ecn.uiowa.edu/pVOGs/	Grazziotin et al. 2017
viral OGs	All viral protein in the eggNOG database	http://eggnogdb.embl.de/#/app/viruses	Huerta-Cepas et al., 2016
VOGdb	All viral proteins in NCBI RefSeq	http://vogdb.org
Legacy databases	Scope	URL	Publication(s)
vFAM	All viral protein sequences in RefSeq (2014)	http://derisilab.ucsf.edu/software/vFam/	Skewes-Cox et al., 2014
GyDB	Mobile Genetic Elements, viruses, and related host genes (2010)	www.gydb.org/	Llorens et al., 2011
