# Supplementary material for: Minimum Information about an Uncultivated Virus Genome (MIUViG)
Source: Nat Biotechnol. 2018 Dec 17;37(1):29–37. doi: 10.1038/nbt.4306 (PMC6871006; doi:10.1038/nbt.4306)
Supplement: Supplementary Table 9 — Current species demarcation criteria from ICTV ninth and tenth reports. (XLSX 46 kb) [file 41587_2019_BFnbt4306_MOESM44_ESM.xlsx]

## Sheet: Sheet1
Supplementary Table 9. Current species demarcation criteria from ICTV 9th and 10th reports.
Group	Family	Genus	Demarcation	Reference
dsDNA virus	Ascoviridae	Ascovirus	Phylogenetic position of genes encoding homologs of IIV6 ORFs 022L, 037L, 067R, 075L, 142R, 176R, 295L, 347L, 393L and 428L. Presence or absence of occlusion bodies Lack of DNA/DNA hybridization with other species at low stringency Restriction enzyme fragment length polymorphisms (RFLPs) Host of isolation and experimental host range Tissue tropism Association with specific hymenopteran parasites,…	ICTV 10th report
		Megalocytivirus	Megalocytiviruses are distinguished from ranaviruses and lymphocystiviruses by the presence of inclusion body-bearing cells and sequence analysis of key viral genes, e.g., ATPase and MCP, for which PCR primers have been developed. Most megalocytiviruses show >94% sequence identity within these genes, whereas sequence identity with ranaviruses and lymphocystiviruses is <50%. Based on sequence anal…	ICTV 10th report
		Ranavirus	Ranavirus species are distinguished by multiple criteria including amino acid and nucleotide sequence identity/similarity, phylogeny, principal host species, genome size, genetic co-linearity, gene content, and G+C content. Many isolates within the genus show >90% sequence identity/similarity within the major capsid protein and other conserved proteins. In view of this high level of sequence iden…	ICTV 10th report
		Chloriridovirus	Only very limited colinearity has been observed between IIV3 and the genome of any other IIVs sequenced to date. The genes of IIV3, like those of other members of the family, are likely not grouped by temporal class, lack introns, are closely-spaced, and are not present on overlapping strands of the viral genome. Because suitable in vitro replication systems are lacking, little is known about the…	ICTV 10th report
		Iridovirus	The MCP of IIV1 shows 66.4% amino acid (aa) sequence identity to that of IIV6 and approximately 50% or lower aa sequence identity to iridovirids in other genera. Less than 1% DNA–DNA hybridization was detected by the dot-blot method between IIV1 and IIV6 genomic DNA (stringency: 26% mismatch). Restriction endonuclease profiles (HindII, EcoRI, SalI) showed a coefficient of similarity of <66% betwe…	ICTV 10th report
	Polyomaviridae	alphapolyomavirus, betapolyomavirus, deltapolyomavirus, gammapolyomavirus	Sufficient information on the natural host Observed genetic distance from a member of the most closely related species is >15% for the LTAg coding sequence When two polyomaviruses exhibit <15% observed genetic distance, biological properties may be of additional critical importance (e.g. host specificity, disease association, tissue tropism	ICTV 10th report
	Adenoviridae	Mastadenovirus	The species contain similar types (designated by Arabic numbers) that were traditionally distinguished serologically (by virus neutralization). The serological type demarcation criterion is currently being replaced by criteria similar to those used for species demarcation. Species designation depends on several of the following characteristics: Phylogenetic distance (>5–15%, based primarily on di…	ICTV 9th report
		Aviadenovirus	Phylogenetic distance (>5–15%, based primarily on distance matrix analysis of the DNA polymerase amino acid sequence) Genome organization (characteristically in the region at the right end of the genome) RFLP analysis Host range Pathogenicity Cross-neutralization Ability to recombine	ICTV 9th report
		Atadenovirus	Phylogenetic distance (>5–15%, based primarily on distance matrix analysis of the DNA polymerase amino acid sequence) Host range DNA hybridization Nucleotide composition (G+C%) Cross-neutralization Gene organization of the right end of the genome	ICTV 9th report
		Siadenovirus	Phylogenetic distance (>5–15%, based primarily on distance matrix analysis of the DNA polymerase amino acid sequence) Host range	ICTV 9th report
	Myoviridae	T4-like viruses	Species differ in host range, capsid size, serological properties and, insofar as known, DNA sequences.	ICTV 9th report
		P1-like viruses	Species differ in host range and tail length (phage P1, 228 nm; phage P1D, 240 nm; and phage 43, 170 nm).	ICTV 9th report
		P2-like viruses	Species differ in host range and DNA sequence.	ICTV 9th report
		phiKZ-like viruses	The identified species share limited or no DNA homology.	ICTV 9th report
		I3-like viruses	Within the “I3-like viruses”, two species can be delineated based on sequence similarity. Phages Cali, Catera, Rizal, ScottMcG show >90% protein similarity to Bxz1 and can be considered as one species (see below). Mycobacteriophage Myrna, with a genome of 164 kb, shares approximately 45% of proteins with the Bxz1 subgroup phages.	ICTV 9th report
	Podoviridae	BPP-1-like viruses	The species have different hosts and only about 40% of the predicted gene products show proteomic correlation to other species. There is no genome-wide DNA homology between species.	ICTV 9th report
		Epsilon15-like viruses	The species have different hosts and only about 40% of the predicted gene products show proteomic correlation to other species. There is no genome-wide DNA homology between species.	ICTV 9th report
		LUZ24-like viruses	The overall DNA sequence similarity between LUZ24 and PaP3 genomes is 71%; 88% of the encoded gene products are homologous.	ICTV 9th report
		P22-like viruses	Lack of DNA homology between species.	ICTV 9th report
		PhiKMV-like viruses	Phages ϕKMV and LKA1 have similar genome organization and are similar in 45% of their gene products. Based on DNA sequence analysis, phages ϕKMV, LKD16, ϕkF77 and LUZ19 are clearly related. Although LKD16 is closely related to ϕKMV and shows strong similarity in 90% of its predicted ORFs, differences in host range and infectivity parameters have been shown, albeit insufficient to warrant the esta…	ICTV 9th report
		SP6-like viruses	Species are separated by host range and supported by proteomic analyses.	ICTV 9th report
		T7-like viruses	Species differ by host range and, insofar as known, DNA sequence similarity.	ICTV 9th report
		AHJD-like viruses	The presence of unique genes.	ICTV 9th report
		Phi29-like viruses	All species differ in host range. Phages ϕ29 and GA-1 differ in serological properties and protein molecular weights. Phage ϕ29, PZA, GA-1, B103, 44AHJD, P68, C1 and Cp-1 DNAs differ in DNA sequence and in the length of inverted terminal repeats (6–8 to 236–247 bp). In addition, phages ϕ29 and Cp-1 have opposite directions for transcription of early genes at the left end of the chromosome.	ICTV 9th report
	Siphoviridae	Lambda-like viruses	Species are distinguished by different combinations of alleles of genes encoding head proteins, homologous recombination proteins, and DNA replication proteins, in the context of very similar genome organization.	ICTV 9th report
		T5-like viruses	Species differ by host range.	ICTV 9th report
		L5-like viruses	Species differ by relative insertions and deletions in the context of otherwise similar sequence and gene organization.	ICTV 9th report
		c2-like viruses	Phages bIL67 and c2 share 80% nucleotide sequence identity but comparisons also show several DNA deletions or insertions which corresponded to the loss or acquisition of specific ORFs.	ICTV 9th report
	Globuloviridae	Globulovirus	Species in the genus differ in virion size, host range, size and nucleotide sequence of the genome.	ICTV 9th report
	All Herpesvirales		A herpesvirus may be classified as a species if it has distinct epidemiological or biological characteristics and a distinct genome that represents an independent replicating lineage. Sequence information is required for formal recognition of new herpesvirus species. Replicating lineages of herpesviruses are now identified primarily on the basis of information derived from genomic sequences. Sequ…	ICTV 9th report
	Rudiviridae		Species in the genus differ in virion size, host range, size and nucleotide sequence of the genome.	ICTV 9th report
	Nimaviridae	Whispovirus	Only a single species within the genus has been identified to date (White spot syndrome virus). Various isolates with small genetic polymorphisms have been identified (variants). It should be realized, however, that as the Nimaviridae is a newly recognized family, the species concept is subject to change after existing and new isolates have been studied in more detail.	ICTV 9th report
	Papillomaviridae		The demarcation of papillomavirus species by phenotypic criteria similar to those applied to other families of viruses is problematic for a variety of reasons. One is that papillomaviruses do not elicit consistent humoral immune responses in infected human or other mammalian individuals, and it is therefore not possible to develop a taxonomy based on serology. The lack of reliable cell culture an…	ICTV 9th report
	Phycodnaviridae	Chlorovirus	Three groups of viruses are delineated based on host specificity: Group 1. Paramecium bursaria Chlorella NC64A viruses (NC64A viruses) Group 2. Paramecium bursaria Chlorella Pbi viruses (Pbi viruses) Group 3. Hydra viridis Chlorella viruses (HVC viruses) Chlorella strains NC64A, ATCC 30562 and N1A (originally symbionts of the protozoan P. bursaria), collected in the United States, are the only kn…	ICTV 9th report
		Phaeovirus	Nine species of viruses are delineated based in part on host specificity. Field isolates of at least seven genera of the Phaeophycae contain 120–150 nm diameter polyhedral virus-like particles. The particles contain dsDNA genomes that vary in size from 150 to 350 kb, although the major CP gene and DNA polymerase sequence data indicate that they are closely related. Virus expression is variable; p…	ICTV 9th report
	Polydnaviridae	Bracovirus	Parasitoid wasp species (proviral and replicative host) Host(s) of the wasp and its associated bracovirus (the non-replicative host) DNA restriction map profiles and/or sequence.	ICTV 9th report
		Ichnovirus	Parasitoid wasp (proviral and replicative host) Host(s) of the wasp and its associated ichnovirus (the non-replicative host) DNA restriction map profiles and/or sequence.	ICTV 9th report
	Poxviridae	Avipoxvirus	Provisional species demarcation criteria include disease characteristics, nature of the host and ecological niche, growth characteristics on the chicken chorioallantoic membrane, host range in cell culture and cross-neutralization. Restriction enzyme fragment length polymorphisms (RFLP) analysis and cross-hybridization have been used but genomic DNA sequencing studies are becoming more common. Th…	ICTV 9th report
		Capripoxvirus	Provisional species demarcation criteria have included RFLP analysis while more recently genomic DNA sequence analysis has become more important.	ICTV 9th report
		Leporipoxvirus	Provisional species demarcation criteria include various serological criteria, including plaque neutralization tests, cross-protection in animals and agar diffusion methods. Distribution, ecological niche, host range and disease, plaque characteristics, host range in cell culture, and RFLP analysis have been useful and genomic DNA sequence analysis is now expected.	ICTV 9th report
		Orthopoxvirus	The criteria are provisional and reflect the fact that species definitions can be rather arbitrary and reflective of attempts to define natural transmission lineages. Most orthopoxviruses contain a hemagglutinin (HA) and many contain an A-type inclusion protein; polymorphisms within these genes distinguish species. Species can be classified by pock morphologies and by ceiling temperature for grow…	ICTV 9th report
		Parapoxvirus	Originally the major provisional species demarcation criterion was host range, coupled with RFLP and cross-hybridization analyses at the terminal regions of the genome, external to the core of conserved genes. With expansion of the genus, the host-range distinctions became less relevant and genomic sequence data are now more important.	ICTV 9th report
		Yatapoxvirus	Species demarcation criteria include RFLP analysis, genomic DNA sequencing studies, serological criteria including cross-protection in animals and plaque neutralization tests, geographical distribution, ecological niche and nature of the disease.	ICTV 9th report
		Alphaentomopoxvirus	The primary species demarcation criterion is currently host range recognizing that adequate molecular information is limited and available for only two members. In the future, genetic content, gene order and RFLP analysis between members within a defined region of the genome and cross-hybridization analysis are likely to be useful. Serological criteria including plaque and virus neutralization te…	ICTV 9th report
		Betaentomopoxvirus	The main species demarcation criteria are currently host range and virion morphology. Serological criteria based on plaque neutralization may also be used. Genetic content, gene order, RFLPs within specific genes or within larger selected regions of the genome and nucleic acid cross-hybridization analysis are likely to become increasingly important. The species Melanoplus sanguinipes entomopoxvir…	ICTV 9th report
		Gammaentomopoxvirus	The major species demarcation criterion is currently host range. However, as molecular information becomes available, genetic content, gene order and RFLPs within specific genes or within larger selected regions of the genome and cross-hybridization studies are likely to become increasingly important. Again, serological criteria, such as plaque neutralization, can be considered.	ICTV 9th report
	Tectiviridae	Tectivirus	The sequence comparison of tectiviruses infecting Enterobacteria (phage PRD1) and Bacillus (phage Bam35) reveals very little identity, but genome organization and location of key genes are similar. The Thermus phage hosts are thermophilic and the other tectivirus hosts are mesophilic.	ICTV 9th report
ssDNA viruses	Circoviridae		The species demarcation threshold for members of the family Circoviridae is 80% genome-wide nucleotide sequence identity.	ICTV 10th report
	Geminiviridae	Becurtovirus	Nucleotide sequence identity: Based on the distribution of pairwise identities, a tentative species demarcation threshold of 80% is currently used (Varsani et al., 2014). Thus, pairs of becurtovirus full genome sequences with >80% pairwise identity should for now be considered as members of the same species. This criterion is tentative in that it is based on information available on only two spec…	ICTV 10th report
		Begomovirus	Number of genomic components: presence or absence of a DNA-B component. Organization of the genome: presence or absence of ORF AV2. Nucleotide sequence identity: derivation of the complete genome nucleotide sequence (DNA-A sequence in the case of bipartite begomoviruses) is absolutely necessary to distinguish species. The working cut-off for species has been established at <91% shared nt identity…	ICTV 10th report
		Capulavirus	Nucleotide sequence identity: based on the distribution of pairwise identities of known capulavirus genomes, a species demarcation threshold of 78% is currently adopted (Varsani et al., 2017). Thus, any two capulaviruses whose genome sequences have a pairwise identity value above 78% should be considered isolates of the same species.	ICTV 10th report
		Curtovirus	Nucleotide sequence identity: 77% genome-wide pairwise identity is the species demarcation threshold (Varsani et al., 2014). Therefore, pairs of genomes with <77% pairwise identity calculated by pairwise alignment ignoring gapped sites should be considered members of the same species. This principle criterion can be applied in the absence of additional data. Nonetheless, when approaching the cut-…	ICTV 10th report
		Eragrovirus	A strain demarcation criterion has been proposed by the Geminiviridae Study Group based on nucleotide sequence identity (there is no current species demarcation criteria as the genus contains a single species). The six current eragrostis curvula streak virus (ECSV) isolates all share >91.6% genome-wide sequence identity. Based on the distribution of pairwise identities between all 15 unique pairs…	ICTV 10th report
		Grablovirus	Nucleotide sequence identity: isolates sharing <80% genome-wide pairwise identity with members of accepted grablovirus species should be classified as members of distinct species. This is a tentative species demarcation criterion that will need to be reassessed as additional grablovirus sequences become available.	ICTV 10th report
		Mastrevirus	Nucleotide sequence identity: full-length nucleotide sequence identity of <78% compared to the isolates of any recognized species is considered indicative of a distinct species. A strain demarcation threshold has also been established by the Geminiviridae Study Group at <94% shared nt identity. This primary criterion can be applied in the absence of additional data, as long as sequence identities…	ICTV 10th report
		Turncurtovirus	A strain demarcation criterion has been proposed by the Geminiviridae Study Group based on nucleotide sequence identity (there is no current species demarcation criteria as the genus contains a single species). The 20 currently known TCTV isolates all share >86.6% genome-wide sequence identity. Based on the distribution of pairwise identities between all 190 unique pairs of these viruses, a tenta…	ICTV 10th report
	Anelloviridae	Alphatorquevirus, Betatorquevirus, Gammatorquevirus, Iotatorquevirus	Based on analysis of ORF1 in its entirety, a cut-off value of 35% nucleotide sequence identity is applied as a demarcation criterion.	ICTV 9th report
	Inoviridae	Inovirus	Host range Non-exchangeability of structural genes 95% whole genome ANI now proposed (under consideration)	ICTV 9th report
		Plectrovirus	Host range	ICTV 9th report
	Microviridae	Microvirus	Currently, species demarcation criteria are temperature and host range. However, both phenotypes can be changed by single point mutations. Therefore, these criteria may not be rigorous for distinguishing between species. The results of phylogenetic analyses of 42 novel isolates suggest that the microviruses fall into three clades represented by bacteriophage φX174, α3 and G4. Thus, it may be more…	ICTV 9th report
	Nanoviridae		Differences in natural host range Differences in the number and types of vector aphid species Different reactions to antibodies to individual species Differences in CP aa sequences of >15%, and/or Overall nt sequence identity of <75% is generally indicative of a distinct species.	ICTV 9th report
	Parvoviridae	Iteravirus, Brevidensovirus, Densovirus, Erythrovirus, Parvovirus, Dependovirus, Bocavirus	Members of each species are antigenically distinct, as assessed by neutralization using polyclonal antisera, and natural infection is usually confined to a single host species. Generally, species are <95% related by non-structural gene DNA sequence.	ICTV 9th report
		Pefudensovirus	Members of each species are probably antigenically distinct, and natural infection is confined to a single host species. Species are <40% related by non-structural gene DNA sequence. VP1 and VP2 have different N-termini, i.e. VP2 is not fully contained within VP1 as for all other parvovirus genera.	ICTV 9th report
RT viruses	Caulimoviridae	Caulimovirus, Soymovirus, Cavemovirus, Badnavirus	Differences in host ranges Differences in polymerase (RT+RNAse H) nt sequences of more than 20% Differences in gene product sequences.	ICTV 9th report
	Hepadnaviridae	Orthohepadnavirus	Nucleotide sequence diversity; WHV/HBV 40%; GHSV/WHV 15%; WMHBV/HBV 20%; WMHBV/WHV 30%. Differences in host range: HBV infection is limited to primates, but HBV may infect primary hepatocyte cultures from Tupaia belangueri which is not a primate. GSHV infection has been experimentally transferred to chipmunks and woodchucks but not to several related ground squirrel species; WHV also has a narrow…	ICTV 9th report
		Avihepadnavirus	Nucleotide sequence diversity: HHBV/DHBV 21.6% HHBV can be transmitted to herons but not to ducks.	ICTV 9th report
	Metaviridae	Metavirus	Although the members of this family encode Pol proteins which are similar to those of SceTy3V, other properties of the members are distinct from SceTy3V. Several of the elements (Drosophila melanogaster micropia virus, DmeMicV; Lilium henryi del1 virus [LheDel1V]; and Schizosaccharomyces pombe Tf1 virus [SpoTf1V], Schizosaccharomyces pombe Tf2 virus [SpoTf2V] and Cladosporium fulvum T1 virus [Cfu…	ICTV 9th report
		Errantivirus	At least one member of this group, DmeGypV, is infectious, and all members of the genus Errantivirus have a similar third ORF resembling env. While this property makes the errantiviruses candidates for inclusion into the family Retroviridae rather than the family Metaviridae, there is no sequence similarity between the env genes of these two groups, suggesting independent acquisition events. In a…	ICTV 9th report
		Semotivirus	Members of this group have been identified in vertebrates, insects and nematodes. A reverse transcriptase phlylogenetic tree (Figure 2) indicates that all members of this group are well separated from members of the Metavirus and Errantivirus genera. Based on the sequence of the putative primer binding site, most viruses in this genus use either the acceptor stem of various tRNAArg or tRNAGly as …	ICTV 9th report
	Pseudoviridae	Pseudovirus	In general, viruses inhabiting different host species will be considered different species, because they will have diverged through vertical descent from a common ancestor at least as much as the host species themselves (probably more so, due to the error-prone mechanism of replication). However, there are instances in the family Pseudoviridae and the family Metaviridae in which one finds two clo…	ICTV 9th report
	Retroviridae	Alpharetrovirus, Betaretrovirus, Gammaretrovirus, Deltaretrovirus, Epsilonretrovirus, Lentivirus	Differences in genome sequence Differences in gene product sequences Differences in natural host range Different oncogenes that may be incorporated.	ICTV 9th report
dsRNA viruses	Birnaviridae	Aquabirnavirus	Three species of aquabirnaviruses are distinguished, primarily on the basis of host species. However, this classification was established before the current, broad species definition was adopted by the ICTV. The extremely close genetic relationship between the species, illustrated by Figure 4, suggests that there may be a case for combining them into one. Aquabirnaviruses do, nevertheless, displa…	ICTV 9th report
	Chrysoviridae	Chrysovirus	Host range size of dsRNA segments length of 5′-UTR serological relationships.	ICTV 9th report
	Endornaviridae	Endornavirus	At present, species are distinguished on the basis of their host-range and sequence differences. Each recognized endornavirus species was isolated from a different host species. The genomic nucleotide sequences of different endornavirus species are only 30% to 75% identical.	ICTV 9th report
	Partitiviridae	Partitivirus	Host species in which the viruses naturally occur; partitiviruses lack natural vectors and they are confined to the fungal host species from which they were first isolated Sizes of dsRNA segments and encoded proteins Protein sequence similarity. Amino acid sequence similarity >40% between RdRps of viruses from different species in the same phylogenetic cluster and <40% between members of species …	ICTV 9th report
	Picobirnaviridae	Picobirnavirirus	Only two sequences of capsid protein are yet available in databases. The capsid protein of rabbit picobirnavirus displays 25% amino acid sequence identity with its human counterpart, showing that they are phylogenetically distant. The PBVs have been divided into two genogroups defined on the basis of nucleotide sequence similarities in the genomic segment that encodes the RdRp (segment 2). The re…	ICTV 9th report
	Reoviridae	all	The prime determinant for inclusion of virus isolates within a single virus species is their ability to exchange genetic information during co-infection, by genome segment re-assortment, thereby generating viable progeny virus strains. However, data providing direct evidence of segment re-assortment between isolates are only available for viruses in a few genera. The following methods are therefo…	ICTV 9th report
		Orthoreovirus	Extensive sequence identity between the proteins encoded by homologous genome segments (for conserved core proteins, >85% amino acid sequence identity within a species versus <65% identity between species; for the more divergent outer CPs, >55% identity within a species and <35% between species) Extensive sequence identity between homologous genome segments (for most genome segments, >75% nucleot…	ICTV 9th report
		Aquareovirus	Northern hybridization assays under conditions (stringency) that do not allow >17% mismatch. Only isolates within the same species will show hybridization. Sequence analysis: In genome segment 10 which encodes the major outer CP (VP7), viruses from different species have <55% nucleotide identity (36% amino acid identity in the VP7). In the RdRp isolates of the same species have >95% aa identity, …	ICTV 9th report
		Oryzavirus	In addition to the general criteria used throughout the family, species in the genus Oryzavirus differ in vector (planthopper) and host plant species.	ICTV 9th report
		Fijivirus	Sequence analysis: members of different species usually have <40% amino acid identity in comparisons of proteins corresponding to those encoded by RBSDV segments 7, 8, 9 and 10). In comparisons among the genome segments coding for the major capsid protein, viruses from different groups have <55% nucleotide identity (but identities are much higher within group 2). Cross-hybridization of less conse…	ICTV 9th report
		Cypovirus	Similar electrophoretic migration of at least seven genome segments, as analyzed using either an agarose, or a low percentage (3%) polyacrylamide gel system. Viruses of different species have significant migrational differences in at least three genome segments. A high degree of nucleotide or amino acid sequence conservation (estimated >80% for the former). Cross-hybridization of genome segments …	ICTV 9th report
		Coltivirus	RNA cross-hybridization assays: within a single species, RNA sequence that exhibit more than 74% similarity will hybridize at 36°C below the Tm of the fully base-paired duplex. Sequence analysis: Nucleotide identity of >89% in the conserved Seg12; amino acid identities of >55%, >57% and >60% respectively in VP6, VP7 and VP12 (the most variable proteins).	ICTV 9th report
		Orbivirus	High levels of serological cross reaction using either polyclonal sera or monoclonal antibodies against conserved antigens such as VP7. For example, in competition ELISA at a test serum dilution of 1/5, a positive serum will show >50% inhibition of color formation, while a negative control serum, or a serum that is specific for a different species, will normally produce <25% inhibition of color c…	ICTV 9th report
		Rotavirus	Serological cross-reactivity by ELISA, using either polyclonal sera or monoclonal antibodies against VP6 (or its homolog in isolates of other species). Sequence analysis of conserved genome segments (e.g. Seg1 and Seg6). Viruses within the same species will normally have >75% nucleotide in Seg6. However, this is not a consistent method for differentiating all species, as avian and mammalian isola…	ICTV 9th report
		Seadornavirus	RNA cross-hybridization assays: within a single species: RNA sequence that exhibit more than 74% similarity will hybridize at 36 °C below the Tm of fully base-paired duplex. Serological comparisons by neutralization assays. Hyperimmune ascitic fluids against genotype A viruses of BAV, do not efficiently cross-neutralize those of genotype B. However, isolates within a single genotype show high lev…	ICTV 9th report
		Phytoreovirus	Sequence analysis: Nucleotide sequence identities amongst RDV isolates from different countries are more than 90% (Table 30). Amino acid identities are >80% within species and <56% between species. Cross-hybridization using conditions designed to detect >80% similarity. Host plant species; dicotyledons (WTV), or the family Graminae (RDV and RGDV).	ICTV 9th report
	Totiviridae	Totivirus	According to the virus species definition, viruses found only in distinct host species are for that reason different species. Totiviruses generally replicate stably within the cell as the cells grow. Different virus strains are expected to segregate relative to each other as the cells grow, whereas different virus species should be stably co-maintained. Viruses of the same species should be simil…	ICTV 9th report
		Victorivirus	The amino acid sequence identity in pairwise comparisons of either the CP or the RdRp gene product of the nine species is no more than 60%. In addition, each of these species was isolated from a different filamentous fungus, with the exception of one pair. That pair, SsRV1 and SsRV2, is stably co-maintained in the same fungal host and adheres to the 60% maximum identity criterion.	ICTV 9th report
		Giardiavirus, Leishmaniavirus	Biological criteria, as for the genus Totivirus, are the prime determinants of species. In addition, less than 50% sequence identity at the protein level generally reflects a species difference. None of these criteria is absolute, but totiviruses described so far leave little doubt about species demarcation.	ICTV 9th report
(-) ssRNA	Nyamiviridae	nyavirus	The SNVV genome is about 50% similar to those of NYMV and MIDWV genomes, whereas the nucleotide sequence identity between NYMV and MIDWV is closer (≈63%).	ICTV 10th report
	Ophioviridae	Ophiovirus	differences in CP size no or distant serological relationship between CPs differences in natural host range different number, organization and/or size of genome segments. Alignments between CPsV, FreSV, MiLBVV, LRNV, BlMaV and RWMV (partial sequence) CP amino acid sequences show 31–52% identity, whereas isolates of the same species show over 92% identity. Since CPs of MiLBVV and TMMMV (partial cd…	ICTV 10th report
	pneumoviridae	metapneumovirus	Metapneumovirus species are distinguished on the basis of having an avian or human host. As noted, antigenic and sequence relatedness also distinguishes AMPV subgroups A, B, and D from HMPV; but AMPV subgroup C is more closely related to HMPV than to AMPV A, B, and D. Thus, antigenic and sequence relatedness do not consistently distinguish between HMPV and AMPV. The G attachment protein exhibits …	ICTV 10th report
		Orthopneumovirus	HRSV and MPV are distinguished by host range (humans versus mice) and a lack of cross-neutralization. Amino acid sequence relatedness between these two viruses varies from undetectable to intermediate, depending on the protein (for example, the NS1 and NS2 proteins lack demonstrable relatedness, whereas the N and F proteins share 60% and 40% amino acid identity, respectively). Their gene organiza…	ICTV 10th report
	arenaviridae	Arenavirus	an association with a specific host species or group of species; presence in a defined geographical area; etiological agent (or not) of disease in humans; significant differences in antigenic cross-reactivity, including lack of cross-neutralization activity where applicable; significant amino acid sequence difference from other species in the genus (i.e. showing a divergence between species of at…	ICTV 9th report
	bunyaviridae	Orthobunyavirus	The demarcation of orthobunyavirus species has proven difficult due to the lack of biochemical characterization of most of the named virus isolates. Species are thus primarily defined by serological criteria (cross-neutralization and cross-hemagglutination-inhibition tests). The limited available data indicate that one bunyavirus species is unable to form a reassortant with another species. Where…	ICTV 9th report
		Hantavirus	Species are usually found in unique ecological niches, i.e. in different primary rodent/insectivore reservoir species. Species exhibit at least 7% difference in aa identity on comparison of the complete glycoprotein precursor and nucleocapsid protein sequences (there are some exceptions presumably caused by historically recent host-switching events). Species show at least four-fold difference in …	ICTV 9th report
		Nairovirus	The paucity of biochemical data dictates that nairovirus species are defined by serological reactivities. There are seven species recognized in the genus Nairovirus.	ICTV 9th report
		Phlebovirus	The lack of biochemical data for most phleboviruses dictates that the species are defined by the serological relationships, and are distinguishable by four-fold differences in two-way neutralization tests.	ICTV 9th report
		Tospovirus	Species are defined on the basis of their vector specificity, their plant host range, serological relationships of the N protein and on the criterion that their N protein sequence should show less than 90% aa identity with that of any other described tospovirus species.	ICTV 9th report
	Deltavirus	Deltavirus	Humans are the only known natural host for HDV. Only one species is identified in the genus. Sequencing independent isolates of HDV revealed up to 40% variation in nucleotide sequence with up to 25 nucleotides variation in length. Studies of nucleotide homologies have distinguished eight major monophyletic groups or genotypes, HDV1 to HDV8. There is some geographical clustering, with HDV-1 found …	ICTV 9th report
		Ebolavirus	Members of different species in the genus may be distinguished on the basis of glycoprotein gene sequence differences (≥30% amino acid difference), whole genome differences (≥30% nucleo-tide difference), cross-protection data (where available), number of gene overlaps (two in Reston virus genomes, but three in all others) and differences in geographic origin (Taï Forest virus: Côte d’Ivoire; Rest…	ICTV 9th report
	mononegavirales; paramyxoviridae	Rubulavirus	HPIV-2 and human parainfluenza virus 4 (HPIV-4) represent distinct serotypes that lack significant cross-neutralization and cross-protection. HPIV-2, PIV5, and SV-41 exhibit considerable sequence relatedness and some antigenic relatedness, but these viruses can be distinguished on either basis (for example, the N protein of HPIV-2 is 57% or 74% identical to those of PIV5 or SV-41, respectively) a…	ICTV 9th report
		Avulavirus	There are many strains of NDV (virulent and avirulent) for chickens that have been extensively analyzed. The many other avian paramyxoviruses are antigenically related and are not well studied. These are serotypes defined by hemagglutination-inhibition tests, although weak interactions occur between the types. Also, each serotype has a distinct pattern of electrophoretically-separated polypeptide…	ICTV 9th report
		Respirovirus	HPIV-1 and HPIV-3 represent distinct serotypes defined by a lack of significant cross-neutralization and cross protection. Their gene maps are similar but not identical (editing by HPIV-3 results in a unique D protein not seen elsewhere in Paramyxoviridae, but does not access the V coding sequence, whereas HPIV-1 is the only member of the subfamily that lacks editing). They share low to high sequ…	ICTV 9th report
		Henipavirus	HeV and NiV are antigenically distinct and are distinct by genome sequence and geographic location. HeV has been detected exclusively in Australian flying foxes whereas NiV or anti-NiV antibodies have been detected in fruit bats from Indonesia, Malaysia, Thailand, Cambodia, India and Bangladesh, to Madagascar and West Africa. The two viruses cross-neutralize and have considerable sequence related…	ICTV 9th report
		Morbillivirus	The morbilliviruses are distinguished by host range, genetic (sequence) and antigenic differences. There is a low to moderate degree of sequence relatedness between members, depending on the protein (for example, the N protein of MeV is 65% related to that of CDV, viruses that represent two branches of the genus). Cross-neutralization and cross-protection also occurs between members of the genus,…	ICTV 9th report
		Pneumovirus	HRSV and MPV are distinguished by host range (humans versus mice) and a lack of cross-neutralization. Amino acid sequence relatedness between these two viruses varies from undetectable to intermediate, depending on the protein (for example, the NS1 and NS2 proteins lack demonstrable relatedness, whereas the N or F proteins share 60% or 40% identity, respectively). Their gene maps differ only in t…	ICTV 9th report
		Metapneumovirus	Metapneumovirus species are distinguished on the basis of having an avian or human host. Interestingly, the sequence diversity between avian and human isolates is less than that between certain avian isolates, and thus sequence relatedness is not a reliable distinguishing feature.	ICTV 9th report
	mononegavirales; rhabdoviridae	Vesiculovirus	Vesiculovirus species have been defined primarily by serological means coupled with phylogenetic analysis of the genomes. Biological characteristics such as host range and mechanisms of transmission are also used to distinguish viral species within the genus.	ICTV 9th report
		Lyssavirus	Genetic distances, with the threshold of 80–82% nucleotide identity for the complete N gene, that provides a better quantitative resolution compared to other genes, or 80–81% nucleotide identity for concatenated coding regions of N+P+M+G+L genes. Globally, all isolates belonging to the same species have higher identity values than the threshold, except the viruses currently included into the LBV …	ICTV 9th report
		Ephemerovirus	Species cross-react in complement-fixation and/or indirect immunofluorescence tests but exhibit low to no cross-neutralization. They exhibit similar but distinct genome organizations with the common feature of a non-structural glycoprotein (GNS) gene but variations in the number of accessory protein genes and the location of transcriptional control sequences. Different species may share up to 91%…	ICTV 9th report
		Novirhabdovirus	Species within the genus have been distinguished serologically on the basis of cross-neutralization with polyclonal rabbit antisera. In general, strains within a species are neutralized by a single polyclonal antiserum. Thus, IHNV and HIRRV each comprise single serotypes, and VHSV has one major serotype with a small number of associated strains. Viruses from different species do not show cross-ne…	ICTV 9th report
		Cytorhabdovirus	In the genus Cytorhabdovirus, species are primarily differentiated by plant host range and vector specificity of the virus. Nucleic acid hybridization has been used to provide confirmation of species and serological criteria have enabled verification of common viruses that infect different hosts. However, no virus strains have been defined unambiguously using serology. The complete nucleotide seq…	ICTV 9th report
		Nucleorhabdovirus	Species are primarily differentiated by plant host range and vector specificity of the virus. Nucleic acid hybridization has been used to provide confirmation of identification and serological criteria have enabled verification of common viruses that infect different hosts. However, no virus strains have been defined unambiguously using serology. The complete nucleotide sequences are available fo…	ICTV 9th report
	ophioviridae	Ophiovirus	differences in CP size no or distant serological relationship between CPs differences in natural host range different number, organization and/or size of genome segments. Alignments between CPsV, FreSV, MiLBVV, LRNV and RWMV (partial cds) CP amino acid sequences show 31–52% identity (53–70% similarity) for isolates belonging to different species, while showing about 92–100% identity for isolates …	ICTV 9th report
	orthomyxoviridae	Influenzavirus A	Only a single species is currently recognized in the genus Influenzavirus A. The species is comprised of a cluster of strains that replicate as a continuous lineage and can genetically reassort with each other. Therefore, although 16 different HA subtypes and nine different NA subtypes are recognized among influenzaviruses A replicating in birds, separate species designations have not been accord…	ICTV 9th report
		Influenzavirus B	Only a single species is currently recognized in the genus Influenzavirus B. The species is comprised of a cluster of strains that replicate as a continuous lineage and can reassort genetically with each other. Although considerable antigenic and sequence differences exist among viruses in this genus, these differences are not sufficient for designation of separate species.	ICTV 9th report
		Influenzavirus C	Only a single species is currently recognized in the genus Influenzavirus C. The species is comprised of a cluster of strains that replicate as a continuous lineage and can reassort genetically with each other. Although detectable antigenic and sequence differences exist among this genus, these differences are not sufficient for separate species designation.	ICTV 9th report
		Thogotovirus	THOV has been isolated from Boophilis sp. and Rhipicephalus sp. ticks in Kenya and Sicily, from Amblyomma variegatum ticks in Nigeria, and from Hyalomma sp. ticks in Nigeria and Egypt. THOV is known to infect humans in natural settings, and serological evidence suggests that other animals (including cattle, sheep, donkeys, camels, buffaloes and rats) are also susceptible to this virus. THOV has b…	ICTV 9th report
		Isavirus	Only a single species is currently recognized in the genus Isavirus. The species is comprised of a cluster of strains that replicate as a continuous lineage and can reassort genetically with each other. Although detectable antigenic and sequence differences exist among this genus, these differences are not sufficient for separate species designation.	ICTV 9th report
	Tenuivirus	Tenuivirus	Vector specificity, i.e. transmission by different species of vector Host range, i.e. different abilities to infect key plant species Different sizes and/or numbers of RNA components <85% aa sequence identity between any corresponding gene products <60% nt sequence identity between corresponding non-coding intergenic regions An example of species discrimination is that between RSV and MSpV. RSV i…	ICTV 9th report
(+) ssRNA	Benyviridae	Benyvirus	Benyviruses are distinguished by coat protein sequences of less than 90% amino acid identity, distant serological relations and distinct host ranges.	ICTV 10th report
	Flaviviridae	Flavivirus	Nucleotide and deduced amino acid sequence data. Antigenic characteristics. Geographic association. Vector association. Host association. Disease association. Ecological characteristics. Species demarcation considers a combination of each of the criteria listed above. While nucleotide sequence relatedness and the resulting phylogenies are important criteria for species demarcation, the other list…	ICTV 10th report
		Hepacivirus	Species in the Hepacivirus genus have been assigned based on their genetic divergence, where viruses showing greater than 0.25 amino acid p distances in a conserved region of NS3 (positions 1123–1566 as numbered in the HCV genotype 1a H77 reference sequence AF011751), and greater than 0.3 in the NS5B region (amino acid positions 2536–2959) are considered to be members of different species (Smith …	ICTV 10th report
		Pegivirus	Species in the Pegivirus genus have recently be re-classified based on their genetic divergence (Smith et al., 2016) rather than their host range (Stapleton et al., 2011). As for hepaciviruses, assignment thresholds are based on amino acid sequence divergence in conserved regions of NS3 and NS5B; pegiviruses showing greater than 0.31 amino acid p distances in a conserved region of NS3 (positions …	ICTV 10th report
		Pestivirus	Nucleotide and deduced amino acid sequence relatedness. Antigenic relatedness. Host of origin. Pestivirus species demarcation considers several parameters and their relationship to the type viruses of the four currently recognized species (BVDV-1 NADL; BVDV-2 890; BDV X818; and CSFV A187). Nucleotide sequence relatedness is an important criterion for pestivirus species demarcation. The complete g…	ICTV 10th report
	Hepeviridae	Orthohepevirus	Four species have been demarcated on the basis of phylogenetic analysis of complete coding region nucleotide sequence and of partial amino acid sequence from the methyltransferase, helicase and RNA polymerase domains (Smith et al., 2015). The four species also have distinct host ranges; members of Orthohepevirus A have been isolated from mammals including humans (human hepatitis E virus), pigs (s…	ICTV 10th report
	Ourmiavirus	Ourmiavirus	Viruses of different species are not related serologically with respect to both the CP and the MP. The natural hosts of viruses in different species are widely different. Viruses of different species have less than 70% identity in the CP aa sequence.	ICTV 10th report
	Potyviridae		Species demarcation criteria for the complete ORF are <76% nucleotide identity and <82% amino acid identity. The thresholds for species demarcation using nucleotide identity values for the individual coding regions range from 58% for the P1 coding region to 74–78% for other regions. For the coat protein, the optimal species demarcation criterion is 76–77% nucleotide and 80% amino acid identity (A…	ICTV 10th report
	Virgaviridae	Furovirus	Isolates of different species have less than 75% nt identity for RNA 1 and less than 80% nt identity for RNA 2. SBWMV, SBCMV, CWMV and OGSV can be discriminated also by reactivity with selected monoclonal and polyclonal antibodies. OGSV and SrCSV differ in host range to SBWMV, SBCMV and CWMV. The latter three viruses have similar biological properties and experimental re-assortants of SBWMV (Nebr…	ICTV 10th report
		Goravirus	There are only two species recognised in the genus and only single isolates of each have been characterized. The two viruses are only distantly related (<50% aa identity between homologous proteins) and clearly belong to different species. More rigorous demarcation criteria will be developed if further members of the genus are reported.	ICTV 10th report
		Hordeivirus	Species differ in host range and are phylogenetically distinct. Precise molecular discrimination criteria have not been established because, except for isolates of the type species, few sequences have been determined.	ICTV 10th report
		Pecluvirus	There are two species in the genus. Isolates of both species are serologically distinct (heterologous reactions are weak or undetectable) and differ by geographical distribution (PCV only in Africa; IPCV in the Indian subcontinent). There are also serologically distinct strains within each species and better demarcation criteria may need to be re-examined when more isolates have been studied or o…	ICTV 10th report
		Pomovirus	Differences in host range Effects in infected tissue: different inclusion body morphology Transmission: different vector species Serology: virions are distantly related serologically Genome: different numbers of genome components (presence or absence of an ORF encoding a cysteine-rich protein) Sequence: less than about 80% nt identity over whole genome Sequence: less than about 90% identical in C…	ICTV 10th report
		Tobamovirus	Sequence similarity: more than 90% whole genome nt sequence identity is considered to characterize strains of the same species. Most of the sequenced tobamoviruses of different species have considerably less than 90% sequence identity Host range: however many of these viruses have wider and more overlapping host ranges in experimental rather than natural situations Antigenic relationships between…	ICTV 10th report
		Tobravirus	Nucleotide sequences of RNA 1 show <75% identity Interspecific pseudo-recombinant isolates cannot be made Host ranges differ in specific hosts (e.g. legumes) RNA 2 sequences and serological relationships are of limited value	ICTV 10th report
	Picornavirales; Dicistroviridae	Aparavirus	Sequence identity at the amino acid level between the capsid proteins of isolates and strains of a species is above 90%.	ICTV 10th report
		Cripavirus	Sequence identity at the amino acid level between the capsid proteins of isolates and strains of a species is above 90%. Note that by this definition, Nilaparvata lugens C virus is a member of species Cricket paralysis virus.	ICTV 10th report
		Triatovirus	Sequence identity at the amino acid level between the capsid proteins of isolates and strains of a species is above 90%.	ICTV 10th report
	Picornavirales; Iflaviridae	Iflavirus	Sequence identity at the amino acid level between the capsid proteins of isolates and strains of a species is above 90%. Note that, by this definition, Laodelphax striatella honeydew virus 1 and Laodelphax striatellus iflavirus 2 (related, unclassified species) are the same species. The Iflaviridae family is expanding rapidly and will likely undergo revision in the near future.	ICTV 10th report
	Picornavirales; Picornaviridae	Ampivirus	NA	ICTV 10th report
		Aphthovirus	share greater than 70% aa identity in the polyprotein, share greater than 60% aa identity in P1, share greater than 80% aa identity in 2C + 3CD, share a natural host range, share a common genome organization. The divergence (number of differences per site between sequences) of known Aphthovirus species ranges from 0.54-0.65 for P1 and 0.4-0.56 for 3CD.	ICTV 10th report
		Avisivirus	Members of a species of the genus Avisivirus share a common genome organization. The divergence (number of differences per site between sequences) of known Avisivirus species ranges from 0.53-0.59 for P1 and 0.46-0.49 for 3CD. Four types have been classified by means of phylogenetic clustering (AsV-A1, AsV-B1, AsV-C1, -C2).	ICTV 10th report
		Cardiovirus	share greater than 70% aa identity in the polyprotein, share greater than 60% aa identity in P1, share greater than 70% aa identity in 2C + 3CD, share a natural host range, share a common genome organization. The divergence (number of differences per site between sequences) of known Cardiovirus species ranges from 0.38-0.51 for P1 and 0.4-0.47 for 3CD.	ICTV 10th report
		Cosavirus	share greater than 65% aa identity in P1, share greater than 90% aa identity in 2C + 3CD, share a common genome organization. The divergence (number of differences per site between sequences) of known cosaviruses ranges from 0.4-0.53 for P1 and 0.22-0.37 for 3CD. Sequence data of capsid protein-encoding gene regions indicate at least 35 types within these species (CoSV-A1 to -A25, CoS-V-B1, tenta…	ICTV 10th report
		Enterovirus	share greater than 70% aa identity in the polyprotein, share greater than 60% aa identity in P1, share greater than 70% aa identity in the non-structural proteins 2C + 3CD utilize a limited range of host cell receptors, infect a limited natural host range, have a genome base composition (G+C) which varies by no more than 2.5%, share a significant degree of compatibility in proteolytic processing,…	ICTV 10th report
		Hepatovirus	The divergence (number of differences per site between sequences) of known Hepatovirus species ranges from 0.18-0.40 for P1 and 0.19-0.49 for 3CD. Thirteen types have been classified by means of phylogenetic clustering (HepV-B1 [PhV], HepV-C1, HepV-D1, -D2, HepV-E1, HepV-F1, -F2, HepV-G1, -G2, HepV-H1 to -H3, HepV-I1). Human variants of HAV have been classified into a total of 6 genotypes (IA, IB…	ICTV 10th report
		Hunnivirus	The divergence (number of differences per site between sequences) of known Hunnivirus species ranges from 0.54-0.58 for P1 and 0.49-0.5 for 3CD. There are three genetic types, one found in cattle, two in sheep. Phylogenetic analyses suggest that hunniviruses from rats form a second species containing three genetic types.	ICTV 10th report
		Kobuvirus	share greater than70% aa identity in the polyprotein, share greater than 70% aa identity in P1, share greater than 80% aa identity in 2C + 3CD, share a common genome organization. The divergence (number of differences per site between sequences) of known Kobuvirus species ranges from 0.37-0.60 for P1 and 0.21-0.48 for 3CD. Sixteen types have been characterized genetically by phylogenetic clusteri…	ICTV 10th report
		Kunsagivirus	Members of a species of the genus Kunsagivirus share a common genome organization. The divergence (number of differences per site between sequences) of known Kunsagivirus species accounts for 0.51 for P1 and 0.52 for 3CD.	ICTV 10th report
		Limnipivirus	Members of a species of the genus Limnipivirus share a common genome organization. The divergence (number of differences per site between sequences) of known Limnipivirus species ranges from 0.3-0.43 for P1 and 0.49-0.57 for 3CD.	ICTV 10th report
		Megrivirus	The divergence (number of differences per site between sequences) of known megriviruses ranges from 0.56-0.64 for P1 and 0.37-0.44 for 3CD. Sequence data suggest the existence of two additional megrivirus species. Megrivirus taxonomy is complicated by an apparent interspecies recombination event in the evolution of viruses belonging to the Melegrivirus A species. A final disposition is pending. M…	ICTV 10th report
		Mischivirus	The divergence (number of differences per site between sequences) of known Mischivirus species ranges from 0.27-0.57 for P1 and 0.2-0.45 for 3CD.	ICTV 10th report
		Mosavirus	share greater than 65% aa identity in P1, share greater than 80% aa identity in 2C + 3CD, share a common genome organization. The divergence (number of differences per site between sequences) of known Mosavirus species ranges from 0.6-0.61 for P1 and 0.58-0.6 for 3CD. Two genetic types have been classified by means of phylogenetic clustering.	ICTV 10th report
		Oscivirus	The single species Oscivirus A includes two genetic types classified by means of phylogenetic clustering.	ICTV 10th report
		Parechovirus	share greater than 70% aa identity in the polyprotein, share greater than 70% aa identity in P1, share greater than 80% aa identity in 2C + 3CD, share a common genome organization. The divergence (number of differences per site between sequences) of known Parechovirus species ranges from 0.44-0.63 for P1 and 0.34-0.59 for 3CD.	ICTV 10th report
		Pasivirus	share greater than 70% aa identity in P1, share greater than 80% aa identity in 2C + 3CD, share a common genome organization. The divergence (number of differences per site between sequences) of known Pasivirus species ranges from 0.66-0.67 for P1 and 0.63-0.64 for 3CD. Three types have been classified by means of phylogenetic clustering.	ICTV 10th report
		Passerivirus	NA	ICTV 10th report
		Potamipivirus	NA	ICTV 10th report
		Rabovirus	Divergence of P1 sequences suggest the single species Rabovirus A may include two types.	ICTV 10th report
		Rosavirus	The single species Rosavirus A includes two genetic types.	ICTV 10th report
		Sakobuvirus		ICTV 10th report
		Salivirus	Within the single species Salivirus A, two genetic types are distinguished (Yu et al., 2015, Aldabbagh et al., 2015, Ng et al., 2012).	ICTV 10th report
		Sapelovirus	share greater than 70% aa identity in the polyprotein, share greater than 64% aa identity in P1, share greater than 70% aa identity in 2C + 3CD, a similar genome base composition which varies by no more than 1%, a common genome organization. The divergence (number of differences per site between sequences) of known Sapelovirus species ranges from 0.39-0.63 for P1 and 0.35-0.51 for 3CD. Sapeloviru…	ICTV 10th report
		Sicinivirus	Within the single species Sicinivirus A, sequence data indicate five genetic types.	ICTV 10th report
	Picornavirales; Secoviridae		CP aa sequence with less than 75% identity (for viruses with two or three CPs, combined CP sequences are considered) Conserved Pro-Pol region aa sequence (as defined above) with less than 80% identity Differences in antigenic reactions Distinct host range Distinct vector specificity Absence of cross-protection For viruses with a bipartite genome, absence of re-assortment between RNA-1 and RNA-2 N…	ICTV 10th report
	Astroviridae	Avastrovirus	The current avastrovirus species are based on the hosts from which they were isolated. As such, the species do not correspond to genetic phylogenies. The classification of avastrovirus species is currently being redefined. Based on genetic analysis of the complete capsid region at the amino acid level, avian astroviruses will be divided into two main genogroups: genogroup I and genogroup II. Each…	ICTV 9th report
		Mamastrovirus	The current mamastrovirus species are based on the hosts from which they were isolated. As such the species do not correspond to genetic phylogenies. The classification of mamastrovirus species is currently being redefined. Based on genetic analysis of the complete capsid region at the amino acid level, mammalian astroviruses will be divided into two main genogroups: genogroup I and genogroup II.…	ICTV 9th report
		Bromovirus	Host range Serological relationships Compatible replicase proteins (i.e. 1a and 2a proteins) Nucleotide sequence identity between species ranges from 50 to 80% depending on the gene used for comparison.	ICTV 9th report
		Cucumovirus	Serological relatedness Compatibility of replicase proteins (1a and 2a proteins), but these distinctions may break down in the case of naturally occurring reassortants Sequence similarity. Serology and nucleotide sequence similarity is used to distinguish subgroups within a species. Subgroups generally have at least 65% sequence identity.	ICTV 9th report
		Ilarvirus	Serology Host range Sequence similarity (Specific levels of sequence similarity have not been defined). Ilarviruses were initially grouped on the basis of serological relationships. Sequence data have confirmed some of these groupings but have also shown that some species were grouped inappropriately. Currently accepted groupings of the viruses are indicated in the species list.	ICTV 9th report
		Oleavirus	NA	ICTV 9th report
	Caliciviridae	Vesivirus	Members of a Vesivirus species share a major phylogenetic branch within the genus and a common genome organization, however, demarcation into two species is on the basis of phylogenetic differences, subtle variation in genome structure and host range. The virus VESV A48 is the prototype virus of the genus Vesivirus. This virus and those isolated from marine species are phylogenetically grouped to…	ICTV 9th report
		Lagovirus	Members of a Lagovirus species, either RHDV or EBHSV, share a major phylogenetic branch within the genus, common genome organization, natural host range and cross-protection antigens. Examples of lagoviruses are shown in Table 3.	ICTV 9th report
		Norovirus	Not applicable as only one species is currently recognized. However, the range of host species and the nature and extent of diversity of the noroviruses will need further characterization to delineate species criteria.	ICTV 9th report
	Closteroviridae	Closterovirus, Ampelovirus, Crinivirus	Particle size. Size of CP, as determined by deduced amino acid sequence data. Serological specificity using discriminatory monoclonal or polyclonal antibodies. Genome structure and organization (number and relative location of the ORFs). Amino acid sequence of relevant gene products (polymerase, CP, HSP70h) differing by more than 25%. Vector species and specificity. Magnitude and specificity of n…	ICTV 9th report
	Hypoviridae	Hypovirus	Species are differentiated based on major differences in genetic organization or genome expression, as well as by major differences in nucleic acid sequence identity. Thus, CHV-1 differs from CHV-2 in the presence or absence, respectively, of a papain-like proteinase in ORFA. CHV-1 and CHV-2 isolates share less than 60% overall aa sequence identity with each other. CHV-3 and CHV-4 each contain a …	ICTV 9th report
	Leviviridae	Levivirus	A major difference between members of the species Enterobacteria phage MS2 and Enterobacteria phage BZ13 (formerly called subgroups I and II) is a deletion of about 60 nt in the 3′-UTR of members of Enterobacteria phage BZ13, comprising three small RNA hairpins (Figure 5). There is also a 35 nt deletion in the replicase gene of members of Enterobacteria phage BZ13 producing a shorter hairpin stem…	ICTV 9th report
		Allolevivirus	The major difference between Enterobacteria phage Qbeta and Enterobacteria phage F1 (formerly called subgroups III and IV respectively) is a deletion of about 90 nt in the maturation-protein gene of Qβ, corresponding to a bifurcated hairpin. There is also the extra stem-loop (V1) in the 3′UTR of members of Enterobacteria phage Qbeta that is lacking in members of Enterobacteria phage F1. Species c…	ICTV 9th report
	Luteoviridae	Luteovirus, Polerovirus	Differences in breadth and specificity of host range Failure of cross-protection in either one-way or two-way relationships Differences in serological specificity with discriminatory polyclonal or monoclonal antibodies Differences in amino acid sequence identity of any gene product of greater than 10%.	ICTV 9th report
	Narnaviridae	Narnavirus	Narnaviruses generally replicate stably within the cell as the cells grow. Virus strains of the same species are expected to segregate relative to each other as the cells grow, whereas those of different species should be stably co-maintained. Viruses of the same species should be similarly affected by host chromosomal mutations. Viruses that can recombine or exchange segments with each other to …	ICTV 9th report
		Mitovirus	Species demarcation criteria have not been precisely defined. However, amino acid sequence identities of putative RdRp proteins between the different mitovirus species so far defined are less than 40%. Amino acid sequence identities of putative RdRp proteins between strains of the same mitovirus species are greater than 90%.	ICTV 9th report
	Nidovirales; Arteriviridae	Arterivirus	Each of the four currently recognized species in the genus Arterivirus constitutes a major phylogenetic branch within the genus (Figure 6). For each species except SHFV, multiple full-length sequences were determined and indicate that the species consist of clusters of sometimes widely divergent strains. LDV and PRRSV are most closely related to each other. There are two subspecific types of PRRS…	ICTV 9th report
	Nidovirales: Coronaviridae		Viruses that share more than 90% aa sequence identity in the conserved replicase domains are considered to belong to the same species. This 90% identity threshold serves as the sole species demarcation criterion.	ICTV 9th report
	Nidovirales; Mesoniviridae		Although a species demarcation is not required when only one species is recognized, we have conducted an analysis of Alphamesonivirus 1 for this proposal to ensure that the two viruses that form this species do not prototype separate species. A state-of-the-art framework, which was previously used to devise the taxonomy of the Coronaviridae, was applied to NDiV and CavV and a representative set o…	ICTV 9th report
	Nidovirales; Roniviridae	Okavirus	In the genus Okavirus, differences in genome organization and biological properties of the six assigned genotypes detected in P. monodon shrimp appear insufficient to warrant their demarcation into separate species. Evidence of genetic recombination between genotypes also indicates that all should be classified as a single species.	ICTV 9th report
	Nodaviridae		Biological properties (host range, vectors, mode of transmission). Since the natural host ranges of the nodaviruses have generally not been examined in detail but may in some cases be broad, virus isolation from a new host is not, in itself, evidence of a new nodavirus species. Antigenic properties. Antisera raised against different isolates or strains of a single nodavirus species should exhibit…	ICTV 9th report
	Sobemovirus	Sobemovirus	Genome sequence relatedness: different species have overall genome sequence identity less than about 75% Host range Serological relatedness may help in distinguishing species	ICTV 9th report
	Tetraviridae	Betatetravirus	Biological properties (host range, vectors, mode of transmission). Since the natural host-ranges of individual recognized tetravirus species appear to be narrow, virus isolation from a new host can provide suggestive evidence of a new tetravirus species. Antigenic properties. Antisera raised against different isolates or strains of a single tetravirus species should exhibit high levels of cross-r…	ICTV 9th report
		Omegatetravirus	Viruses have been classified into the genus Omegatetravirus based upon two properties: capsid of T=4 symmetry and bipartite genome. The species demarcation criteria of betatetraviruses also apply to omegatetraviruses. Also, because the genome of omegatetraviruses is segmented, re-assortment is possible and the two genome segments may have different evolutionary histories. However, no chimeric ome…	ICTV 9th report
	Togaviridae	Alphavirus	Distinct species within the same antigenic complex generally show at least 21% nucleotide and 8% amino acid sequence divergence. Viruses in different serocomplexes typically diverge by over 38% at the nucleotide level and 40% at the amino acid level. Members of different species usually have distinct ecological and transmission patterns.	ICTV 9th report
	Tombusviridae	all	Structural criteria: spherical virions with either a smooth or granular appearance. Genomic criteria: genome organization, number of genome segments, size of genome. Polymerase criteria: gene interrupted by a termination codon or a −1 ribosomal frameshifting element that is periodically read through.	ICTV 9th report
		Tombusvirus	Extent of serological relationship as determined by immunodiffusion (usually not below 3), and/or ELISA Less than 85% sequence identity in the CP Differential cytopathological features; organelles from which MVBs arise Natural host range Artificial host range reactions	ICTV 9th report
		Dianthovirus	Extent of serological relationship as determined by immunodiffusion and/or ELISA Extent of sequence identity between relevant gene products Less than 93% aa sequence identity in the polymerase Less than 75% aa sequence identity in the CP Ability to form pseudorecombinants with the two RNA components Transmission through the soil Natural host range Artificial host range reactions	ICTV 9th report
		Aureusvirus	Serological specificity (known species are serologically unrelated) Extent of sequence identity between relevant gene products Less than 40% aa sequence identity of the CP Less than 80% aa sequence identity of the polymerase Differential cytopathological features Transmission by a vector Natural host range Artificial host range reactions	ICTV 9th report
		Carmovirus	Extent of serological relationship as determined by immunodiffusion and/or ELISA Extent of sequence identity between relevant gene products Less than 52% aa sequence identity of the CP Less than 57% aa sequence identity of the polymerase Cytopathological features. Presence or absence of multivesicular bodies Transmission by a fungal vector Natural host range Artificial host range reactions	ICTV 9th report
		Necrovirus	Extent of serological relationship as determined by immunodiffusion and/or ELISA Extent of sequence identity between relevant gene products Less than 93% aa sequence identity of the polymerase Less than 87% aa sequence identity of the CP Transmission by a fungal vector Natural host range Artificial host range reactions	ICTV 9th report
	Tymovirales; Alphaflexiviridae	Allexivirus	Members of distinct species have less than about 72% nt identity (or 80% aa identity) between their CP or polymerase genes. Different reactions with antisera.	ICTV 9th report
		Potexvirus	Host range: the natural host range is usually specific to different species. Distinct species fail to cross-protect in infected plants. Serology: species and strains of some species are also readily distinguishable in differential reactions with monoclonal antibodies. Sequence: isolates of different species have less than about 72% nt identity (or 80% aa identity) between their CP or polymerase g…	ICTV 9th report
	Tymovirales; Betaflexiviridae	Capillovirus	Natural host range. Serological specificity (all known species are serologically unrelated). Less than about 72% nt identity (or 80% aa identity) between their CP or polymerase genes.	ICTV 9th report
		Carlavirus	Each distinct species usually has a specific natural host range. Distinct species do not cross-protect in infected common host plant species. Distinct species are readily differentiated by serological procedures; strains of individual species are often distinguishable in reactions with polyclonal antisera, but more readily so with monoclonal antibodies. Distinct species have less than about 72% n…	ICTV 9th report
		Foveavirus, Trichovirus, Vitivirus	Natural host range. Serological specificity. CP size. Less than about 72% nt identity (or 80% aa identity) between their CP or polymerase genes.	ICTV 9th report
	Tymovirales; Tymoviridae	Tymovirus, Marafivirus	Overall genome sequence identity of less than 80%. Capsid protein sequences less than 90% identical. Differential host range. Differences in the 3′-terminal structure. Serological specificity.	ICTV 9th report
		Maculavirus	Overall genome sequence identity of less than 80%. Capsid protein sequences identity less than 90%. Serological specificity.	ICTV 9th report
	Umbravirus	Umbravirus	Natural host range dsRNA band pattern (bearing in mind that some bands may represent satellite RNA species) Nucleotide sequence identity less than 70% Little or no hybridization with cDNA probes representing most parts of the genome	ICTV 9th report
	Virgaviridae	Furovirus	The species within the genus Furovirus are presently mainly differentiated on the basis of the nt sequences of their RNAs and the deduced aa sequences of their putative gene products. RNA-1 sequences of these viruses share 58–74% identity and RNA-2 46–80% (see Figure 3). SBWMV, SBCMV, CWMV and OGSV can be discriminated also by reactivity with selected monoclonal and polyclonal antibodies. OGSV an…	ICTV 9th report
		Hordeivirus	Species differ in host range and are phylogenetically distinct in the genes studied. Precise molecular discrimination criteria have not been established because few sequences have been determined except for the type member.	ICTV 9th report
		Pecluvirus	The species are distinguished by different reactions with particular antisera (heterologous reactions are weak or undetectable). Also, PCV occurs only in Africa whereas IPCV occurs in the Indian subcontinent. However, isolates of IPCV can be readily assigned to one of three serotypes as protein preparations made from particles of each serotype barely react with heterologous antisera in immunoblot…	ICTV 9th report
		Pomovirus	Differences in host range Effects in infected tissue: different inclusion body morphology Transmission: different vector species Serology: virions are distantly related serologically Genome: different numbers of genome components (presence or absence of a gene for a cysteine-rich protein) Sequence: less than about 80% identical over whole sequence Sequence: less than about 90% identical in CP ami…	ICTV 9th report
		Tobamovirus	Sequence similarity: less than 10% overall nt sequence difference is considered to characterize strains of the same species, although most of the sequenced species have considerably less than 90% sequence identity Host range: however many of these viruses have wider and more overlapping host ranges in experimental rather than natural situations Antigenic relationships between the CPs	ICTV 9th report
		Tobravirus	Nucleotide sequences of RNA-1 show <75% identity Interspecific pseudo-recombinant isolates cannot be made Host ranges differ in specific hosts (e.g. legumes) RNA-2 sequences and serological relationships are of limited value	ICTV 9th report
Subviral agent	Fungal prions		Prions are divided into species based on the identity of the protein that makes up the infectious element. (Note: The formal taxonomy of viruses does not extend to unconventional agents like prions and prion “species” are not included in the ICTV Master Species List.)	ICTV 9th report
	Satellites and Other Virus-dependent Nucleic Acids		Satellites do not constitute a homogeneous taxonomic group and are not formally classified into species and higher taxa by ICTV.	ICTV 9th report
	Viroids	all	An arbitrary level of less than 90% sequence similarity and distinct biological properties, particularly host range and symptoms, currently separate most species within each viroid genus. This second criterion is now mandatory for the creation of new viroid species. Where host range is restricted to a single botanical species not expressing symptoms, other distinct biological properties should be…	ICTV 9th report
	Viroids; pospiviroidae	Coleviroid	Recombination events appear to be especially frequent in this genus. In the future, recognition of new species will be based on the standard criteria for all viroids.	ICTV 9th report
