# Supplementary material for: Minimum Information about an Uncultivated Virus Genome (MIUViG)
Source: Nat Biotechnol. 2018 Dec 17;37(1):29–37. doi: 10.1038/nbt.4306 (PMC6871006; doi:10.1038/nbt.4306)
Supplement: Supplementary Table 10 — Approaches available for in silico host prediction18,37–42 (XLSX 6 kb) [file 41587_2019_BFnbt4306_MOESM45_ESM.xlsx]

## Sheet: Sheet1
Supplementary Table 10. Approaches for in Silico Host prediction: descriptions and reported accuracy (i.e. percentage of correct predictions)
Approach	Description	Accuracy	Note
Genome sequence matches	Sequence similarity between viral and host genome identified through whole-genome blastn (e.g. attachment site / exchanged gene(s) / tRNA / integrated viral genome).	host genus: 60 – 75% host family: 75 – 85% (Edwards et al., 2016, Roux et al., 2017)	Accuracy and sensitivity will be impacted by the thresholds chosen on the hit length, e-value, bit score, and/or identity percentage (see Edwards et al., 2016 for discussion)
Match to reference viral genomes	Sequence or k-mer compositional similarity with a viral isolate which host is known	host genus: ~75 – 95% (Villarroel et al., 2016, Mihara et al., 2016)	Limited by the size of the viral reference genome database (currently smaller than the microbial genome database)
Protospacer matches	Sequence similarity between viral genome and CRISPR spacer from host genome, via blastn (optimized for short sequence)	host genus: 70 – 90% host family: >99% (Edwards et al. 2016, Roux et al., 2017)	Up to 1 mismatch between protospacer and spacer allowed.
k-mer frequency similarity	Similarity of oligonucleotide (k-mer) frequency between viral and host genome. This signal is thought to reflect adaptation of the viral genome to the host machinery, especially in terms of GC content and codon usage	host genus: 50% – 80% host family: 75% – 95% (Roux et al., 2015, Ren et al., 2017, Galiez et al., 2017)	Different methods have been proposed to optimally infer a host taxonomy based on k-mer similarity, using closest reference genome (Roux et al., 2015) or more sophisticated classifiers (Ren et al., 2017, Galiez et al., 2017). K-mer size used ranges from k=4 to k=8 depending on the tool.
